# Supplementary material for: 2-Hy­droxy-N′-(4-hy­droxy­benzyl­idene)-3-methyl­benzohydrazide
Source: Acta Crystallogr Sect E Struct Rep Online. 2012 Jan 7;68(Pt 2):o297. doi: 10.1107/S1600536811055930 (PMC3274990; doi:10.1107/S1600536811055930)
Supplement: Supplementary file 2 [file e-68-0o297-Isup2.hkl]

# 
# h,k,l, Fc-squared, Fo-squared, sigma(Fo-squared) and status flag 
# 
data_I
_shelx_title ' test_0m in P2(1)2(1)2(1)' 
_shelx_refln_list_code          4 
_shelx_F_calc_maximum      189.83 
_exptl_crystal_F_000       568.00 
_reflns_d_resolution_high  0.7964 
 
loop_ 
 _symmetry_equiv_pos_as_xyz 
 'x, y, z' 
 '-x+1/2, -y, z+1/2' 
 '-x, y+1/2, -z+1/2' 
 'x+1/2, -y+1/2, -z' 
 
_cell_length_a     7.3872 
_cell_length_b    13.0125 
_cell_length_c    13.5917 
_cell_angle_alpha  90.000 
_cell_angle_beta   90.000 
_cell_angle_gamma  90.000 
 
_shelx_F_squared_multiplier     1.000 
 
loop_ 
 _refln_index_h 
 _refln_index_k 
 _refln_index_l 
 _refln_F_squared_calc 
 _refln_F_squared_meas 
 _refln_F_squared_sigma 
 _refln_observed_status 
   2   0   0      197.28      187.33      6.96 o 
   4   0   0    17580.96    17011.52    284.47 o 
   6   0   0       18.92       27.53      5.70 o 
   1   1   0      392.87      389.80      5.28 o 
   2   1   0      100.22      103.07      7.51 o 
   3   1   0      224.99      242.75      7.75 o 
   4   1   0     1685.97     1663.26     25.71 o 
   5   1   0       32.80       29.38      3.46 o 
   6   1   0        2.90       -5.06      3.48 o 
   7   1   0        0.82       -1.90      4.43 o 
   8   1   0       68.23       65.82      8.86 o 
   0   2   0     5446.55     4819.28     57.17 o 
   1   2   0      852.10      845.91     11.28 o 
   2   2   0      406.50      417.13      5.56 o 
   3   2   0      348.98      338.95      5.75 o 
   4   2   0      599.96      634.15     13.52 o 
   5   2   0       59.64       63.00      3.62 o 
   6   2   0        1.52        2.27      2.79 o 
   7   2   0       54.87       65.93      6.25 o 
   8   2   0       23.69       21.26      4.78 o 
   1   3   0      306.67      276.23      4.98 o 
   2   3   0      151.17      126.29      2.83 o 
   3   3   0      109.19      108.92      3.15 o 
   4   3   0      957.41      936.75     11.93 o 
   5   3   0       98.95      101.57      3.81 o 
   6   3   0       63.48       71.32      5.93 o 
   7   3   0       32.14       30.48      5.70 o 
   8   3   0       66.38       69.17      7.21 o 
   9   3   0        9.91        7.59      6.01 o 
   0   4   0     1244.47     1128.40     37.18 o 
   1   4   0      216.16      189.93      3.41 o 
   2   4   0        0.92        1.28      0.63 o 
   3   4   0      504.58      497.59      7.05 o 
   4   4   0       99.06      109.25      3.44 o 
   5   4   0       52.86       56.09      3.96 o 
   6   4   0       77.07       83.78      6.44 o 
   7   4   0       38.98       30.38      6.49 o 
   8   4   0        0.11       -1.04      3.46 o 
   1   5   0      889.75      910.90     10.41 o 
   2   5   0     1203.05     1263.44     13.64 o 
   3   5   0     1228.82     1254.86     14.04 o 
   4   5   0      114.51      115.14      4.77 o 
   5   5   0       36.56       31.58      6.62 o 
   6   5   0      107.71       97.86      5.59 o 
   7   5   0        3.07        3.04      3.11 o 
   8   5   0        4.17        9.09      3.98 o 
   0   6   0     4137.00     4276.82     54.48 o 
   1   6   0        0.45        0.13      0.82 o 
   2   6   0        6.18       15.76      2.75 o 
   3   6   0      175.94      164.03      7.41 o 
   4   6   0      192.76      205.51      6.59 o 
   5   6   0       12.41       12.85      4.43 o 
   6   6   0        5.75        5.87      2.56 o 
   7   6   0       24.66       25.55      8.70 o 
   8   6   0        2.24        0.63      3.65 o 
   1   7   0      117.32      110.85      3.38 o 
   2   7   0       48.41       61.04      4.53 o 
   3   7   0       74.14       80.56      4.18 o 
   4   7   0      210.42      212.03      6.90 o 
   5   7   0       14.70       16.38      2.97 o 
   6   7   0       21.11       24.60      9.81 o 
   7   7   0        0.98       -0.38      3.96 o 
   8   7   0        2.48        4.98      3.83 o 
   0   8   0        9.50        8.71      2.12 o 
   1   8   0        0.84        1.23      1.09 o 
   2   8   0       47.94       47.32      3.44 o 
   3   8   0      146.16      149.21      5.74 o 
   4   8   0        4.22        5.79      3.16 o 
   5   8   0        1.69        2.22      2.13 o 
   6   8   0       19.71       27.54      4.94 o 
   7   8   0        1.80        1.95      3.33 o 
   8   8   0        2.33        5.81      4.13 o 
   1   9   0      104.60      103.50      3.76 o 
   2   9   0       18.46       17.79      2.73 o 
   3   9   0        2.51        2.53      1.88 o 
   4   9   0        5.38        3.48      2.11 o 
   5   9   0        3.00        5.51      2.43 o 
   6   9   0       59.01       68.26      7.02 o 
   7   9   0       15.15       22.11      8.39 o 
   0  10   0      235.61      235.55      8.54 o 
   1  10   0        0.12       -0.23      1.72 o 
   2  10   0      113.98      115.60      5.46 o 
   3  10   0        6.73        4.86      2.30 o 
   4  10   0       24.49       30.69      4.40 o 
   5  10   0       23.02       23.25      6.65 o 
   6  10   0       23.89       22.50      5.36 o 
   7  10   0        7.46        7.61      4.41 o 
   1  11   0        0.17       -3.36      2.24 o 
   2  11   0       30.47       34.41      3.89 o 
   3  11   0        0.38       -1.43      2.18 o 
   4  11   0       32.22       34.25      5.01 o 
   5  11   0        0.61       -0.18      5.70 o 
   6  11   0        1.41       -4.32      3.11 o 
   0  12   0       57.89       40.50      7.59 o 
   1  12   0       34.19       31.65      3.89 o 
   2  12   0        0.87       -3.27      2.18 o 
   3  12   0       27.13       35.33      4.82 o 
   4  12   0       98.19       90.53     11.85 o 
   5  12   0       18.36       14.91      4.55 o 
   6  12   0        0.27       -0.28      3.73 o 
   1  13   0       78.53       77.44      7.05 o 
   2  13   0       67.77       57.11      5.11 o 
   3  13   0       28.61       25.21      4.06 o 
   4  13   0       52.21       54.14     11.23 o 
   5  13   0       29.45       30.52      8.23 o 
   0  14   0        4.96        6.01      5.38 o 
   1  14   0        8.60        5.85      3.80 o 
   2  14   0        0.92        1.82      3.50 o 
   3  14   0       12.68       10.11      3.73 o 
   4  14   0        0.00       -1.83      3.56 o 
   1  15   0       37.55       39.06      6.65 o 
   2  15   0        6.01        9.49      4.46 o 
   3  15   0       12.50        9.81      6.65 o 
   0  16   0       23.51       40.19      9.49 o 
   1  16   0        2.38       -0.86      7.91 o 
   1   0   1       56.44       59.80      1.62 o 
   2   0   1    36036.38    31397.16    364.27 o 
   3   0   1     1036.31     1008.77     16.55 o 
   4   0   1       28.07       24.42      3.33 o 
   5   0   1       56.62       50.09      6.01 o 
   6   0   1      398.78      427.19     17.40 o 
   7   0   1       74.59       69.30      8.23 o 
  -8   1   1       16.00       16.45      6.33 o 
  -7   1   1       79.68       91.18     11.39 o 
  -6   1   1      720.13      712.58     16.54 o 
  -5   1   1       52.74       47.78      6.01 o 
  -4   1   1      344.16      309.16     12.66 o 
  -3   1   1      927.58      856.27     21.52 o 
  -2   1   1    22990.52    20210.87    193.96 o 
  -1   1   1      636.46      637.60      9.49 o 
   1   1   1      636.05      639.23      7.78 o 
   2   1   1    22986.53    20835.80    210.69 o 
   3   1   1      926.71      864.77     10.32 o 
   4   1   1      344.35      323.74      6.98 o 
   5   1   1       52.67       47.41      3.26 o 
   6   1   1      719.90      738.16     13.52 o 
   9   1   1        1.14        6.01      5.70 o 
  -8   2   1        5.35        3.80      4.11 o 
  -7   2   1       66.51       66.60      9.97 o 
  -6   2   1      219.21      212.71      8.92 o 
  -5   2   1      228.15      233.51      8.37 o 
  -4   2   1      232.35      234.61      7.57 o 
  -3   2   1      162.69      152.08      5.47 o 
  -2   2   1      834.54      820.37     12.27 o 
  -1   2   1      133.27      122.00      3.24 o 
   0   2   1     3865.31     3456.09     35.94 o 
   1   2   1      133.51      125.37      4.57 o 
   2   2   1      833.94      836.31      8.99 o 
   3   2   1      162.59      162.59      3.63 o 
   4   2   1      232.29      240.79      5.10 o 
   5   2   1      228.10      238.34      6.45 o 
   6   2   1      219.29      212.99      8.59 o 
   7   2   1       66.64       76.27     12.66 o 
   8   2   1        5.35       10.44      4.75 o 
   9   2   1       14.52       17.09      6.65 o 
  -9   3   1        2.91       -1.27      5.06 o 
  -8   3   1       10.53        7.37      3.80 o 
  -7   3   1       12.22       13.47      3.80 o 
  -6   3   1       57.12       57.59      5.37 o 
  -5   3   1        3.89        5.70      2.24 o 
  -4   3   1      381.44      357.28      6.29 o 
  -3   3   1       38.98       36.85      1.71 o 
  -2   3   1      580.91      577.47     10.21 o 
  -1   3   1      137.74      132.19      3.20 o 
   0   3   1       38.07       31.50      1.34 o 
   1   3   1      137.35      130.20      2.67 o 
   2   3   1      580.32      582.83      7.46 o 
   3   3   1       38.94       38.25      2.06 o 
   4   3   1      380.65      364.83      6.69 o 
   5   3   1        3.90        3.71      1.50 o 
   6   3   1       56.97       58.39      5.48 o 
   7   3   1       12.23       11.81      4.01 o 
   8   3   1       10.46        9.57      4.18 o 
   9   3   1        2.91        9.49      6.33 o 
  -8   4   1        8.53       11.77      4.46 o 
  -7   4   1       11.42       18.67      4.26 o 
  -6   4   1       56.41       53.37      5.31 o 
  -5   4   1       99.87       99.37      4.75 o 
  -4   4   1      188.76      171.73      5.43 o 
  -3   4   1       36.22       36.39      3.21 o 
  -2   4   1      644.90      607.91     10.28 o 
  -1   4   1       44.38       44.99      2.09 o 
   0   4   1     1215.99     1133.47     11.70 o 
   1   4   1       44.42       39.91      2.60 o 
   2   4   1      645.15      623.73      8.94 o 
   3   4   1       36.08       39.72      2.07 o 
   4   4   1      188.67      174.59      4.55 o 
   5   4   1       99.90       95.36      9.15 o 
   6   4   1       56.34       57.27      4.58 o 
   7   4   1       11.43        9.36      3.73 o 
   8   4   1        8.53        1.69      3.45 o 
  -8   5   1       11.36        5.01      7.44 o 
  -7   5   1        9.56        5.16      3.27 o 
  -6   5   1       18.45       25.50     11.87 o 
  -5   5   1       42.46       44.98      3.69 o 
  -4   5   1      156.39      153.48      9.18 o 
  -3   5   1       58.83       61.17      4.15 o 
  -2   5   1      122.02      123.22      4.06 o 
  -1   5   1      927.87      923.72     10.45 o 
   0   5   1       13.37       17.91      1.37 o 
   1   5   1      928.51      952.44     10.84 o 
   2   5   1      122.47      124.11      3.24 o 
   3   5   1       58.74       61.51      2.58 o 
   4   5   1      156.28      154.46      5.58 o 
   5   5   1       42.43       47.69      4.12 o 
   6   5   1       18.52       22.23      3.43 o 
   7   5   1        9.55        8.53      3.73 o 
   8   5   1       11.35        8.68      4.23 o 
  -8   6   1        9.80        4.91      5.38 o 
  -7   6   1       10.00        6.07      4.11 o 
  -6   6   1       24.66       27.45     11.08 o 
  -5   6   1       46.68       44.84      3.82 o 
  -4   6   1      224.21      241.42     10.29 o 
  -3   6   1      379.55      386.47      8.49 o 
  -2   6   1     2493.31     2522.33     34.02 o 
  -1   6   1      435.44      442.72      6.66 o 
   0   6   1     1013.94     1146.92     13.00 o 
   1   6   1      435.37      462.52      6.98 o 
   2   6   1     2493.06     2501.24     52.30 o 
   3   6   1      379.70      415.80      6.88 o 
   4   6   1      223.81      232.19      8.41 o 
   5   6   1       46.71       49.32      4.08 o 
   6   6   1       24.66       24.34      3.52 o 
   7   6   1       10.02        6.22      3.57 o 
   8   6   1        9.81        9.38      4.41 o 
  -8   7   1        9.02        3.55      3.95 o 
  -7   7   1       29.27       29.31     10.92 o 
  -6   7   1       17.29       17.22      4.09 o 
  -5   7   1        8.36        9.09      2.96 o 
  -4   7   1       25.53       23.54      4.13 o 
  -3   7   1       46.52       52.25      4.04 o 
  -2   7   1      143.90      148.89      4.98 o 
  -1   7   1      371.31      363.10      6.21 o 
   0   7   1        3.06       10.09      1.50 o 
   1   7   1      370.99      355.45      6.36 o 
   2   7   1      144.00      145.31      3.92 o 
   3   7   1       46.36       45.36      3.46 o 
   4   7   1       25.46       24.96      3.04 o 
   5   7   1        8.36        7.31      2.42 o 
   6   7   1       17.29       10.42      2.97 o 
   7   7   1       29.22       27.14      9.02 o 
   8   7   1        9.00       -0.57      3.73 o 
  -8   8   1        2.67        5.65      4.18 o 
  -7   8   1        0.14        0.14      3.42 o 
  -6   8   1        5.34        4.67      3.19 o 
  -5   8   1       20.89       23.96      4.48 o 
  -4   8   1        9.95        8.51      2.36 o 
  -3   8   1       61.35       51.52      3.74 o 
  -2   8   1        2.05        2.95      1.64 o 
  -1   8   1       53.01       41.99      2.44 o 
   0   8   1       59.99       67.12      3.20 o 
   1   8   1       53.06       46.86      2.69 o 
   2   8   1        2.05        1.59      1.59 o 
   3   8   1       61.33       59.67      7.28 o 
   4   8   1        9.93       10.49      2.97 o 
   5   8   1       20.75       19.75      3.98 o 
   6   8   1        5.34        9.21      3.01 o 
   7   8   1        0.14        4.67      3.92 o 
   8   8   1        2.67        2.96      3.98 o 
  -7   9   1        5.56        4.11      4.03 o 
  -6   9   1        0.49       -0.08      3.11 o 
  -5   9   1        7.83        2.18      2.97 o 
  -4   9   1       24.32       24.51      3.29 o 
  -3   9   1        0.85       -0.63      2.09 o 
  -2   9   1       49.47       47.77      3.71 o 
  -1   9   1       57.49       56.03      3.76 o 
   0   9   1       37.94       37.60      3.12 o 
   1   9   1       57.46       62.03      3.21 o 
   2   9   1       49.66       48.00      4.30 o 
   3   9   1        0.85       -0.19      1.91 o 
   4   9   1       24.30       23.96      3.46 o 
   5   9   1        7.80        6.48      2.65 o 
   6   9   1        0.50        1.31      3.11 o 
   7   9   1        5.59        5.42      3.87 o 
  -7  10   1        8.02        6.57      4.32 o 
  -6  10   1        7.56        7.72      5.70 o 
  -5  10   1       16.11       15.04      4.23 o 
  -4  10   1       48.58       47.56      4.90 o 
  -3  10   1        8.47       11.43      2.92 o 
  -2  10   1        5.23        3.80      2.25 o 
  -1  10   1       52.81       47.79      3.81 o 
   0  10   1       18.71       15.14      2.27 o 
   1  10   1       52.69       54.42      3.96 o 
   2  10   1        5.14        4.11      2.19 o 
   3  10   1        8.46        6.13      4.89 o 
   4  10   1       48.43       48.18      4.98 o 
   5  10   1       16.02       13.62      3.26 o 
   6  10   1        7.55        3.49      3.56 o 
   7  10   1        8.01        5.45      4.26 o 
  -6  11   1        1.60        3.01      5.38 o 
  -5  11   1        2.74        7.09      3.63 o 
  -4  11   1       94.44      122.33      8.86 o 
  -3  11   1       46.54       48.11      4.52 o 
  -2  11   1        5.60        7.15      2.61 o 
  -1  11   1       79.64       72.66      5.27 o 
   0  11   1      332.18      329.16      8.98 o 
   1  11   1       79.88       76.06      7.51 o 
   2  11   1        5.58        4.56      2.41 o 
   3  11   1       46.49       41.17      4.25 o 
   4  11   1       94.48       89.64      5.99 o 
   5  11   1        2.73        3.71      2.89 o 
   6  11   1        1.58       -0.46      3.57 o 
  -6  12   1       94.75       88.24      8.72 o 
  -5  12   1       39.03       42.30      6.27 o 
  -4  12   1       40.20       45.52      6.08 o 
  -3  12   1       19.29       19.73      5.49 o 
  -2  12   1      216.97      218.47      8.08 o 
  -1  12   1       47.29       46.36      6.23 o 
   0  12   1      116.57      130.03      8.86 o 
   1  12   1       47.26       41.36      5.25 o 
   2  12   1      217.17      211.12     10.76 o 
   3  12   1       19.32       17.81      3.46 o 
   4  12   1       40.14       46.63      9.35 o 
   5  12   1       39.05       31.88      6.03 o 
   6  12   1       94.75       71.90      8.15 o 
  -5  13   1        0.89        0.36      3.42 o 
  -4  13   1       13.49        8.48      4.36 o 
  -3  13   1       30.50       33.14      5.70 o 
  -2  13   1        4.38        6.21      2.91 o 
  -1  13   1        7.19        3.54      3.46 o 
   0  13   1        9.35       12.31      4.13 o 
   1  13   1        7.19        4.75      3.36 o 
   2  13   1        4.43        6.07      2.73 o 
   3  13   1       30.49       28.65      4.41 o 
   4  13   1       13.47       13.01      4.71 o 
   5  13   1        0.89        0.37      3.65 o 
  -4  14   1        4.55        5.48      4.46 o 
  -3  14   1       10.76       14.79      5.03 o 
  -2  14   1        7.10       11.88      3.41 o 
  -1  14   1        1.25        2.20      3.33 o 
   0  14   1        0.18       -2.14      3.24 o 
   1  14   1        1.25       -0.86      3.11 o 
   2  14   1        7.11        6.48      5.54 o 
   3  14   1       10.77       11.22      3.77 o 
   4  14   1        4.56        2.56      4.23 o 
  -3  15   1        3.64        0.16      4.25 o 
  -2  15   1       21.11       25.00      5.58 o 
  -1  15   1       22.33       18.35      5.23 o 
   0  15   1        1.01        4.47      3.96 o 
   1  15   1       22.25       24.92      7.75 o 
   2  15   1       21.05       23.49      5.48 o 
   3  15   1        3.66       -2.76      3.91 o 
  -1  16   1        9.55        5.74      4.58 o 
   0  16   1        0.11        3.14      4.46 o 
   1  16   1        9.58        6.24      4.58 o 
   0   0   2      157.46      166.13      5.06 o 
   1   0   2      451.14      393.16      5.64 o 
   2   0   2       56.69       60.00      1.92 o 
   3   0   2       18.53       17.36      2.01 o 
   4   0   2        2.83        6.79      1.98 o 
   5   0   2       33.71       35.17      3.58 o 
   6   0   2        2.54        0.94      2.57 o 
   7   0   2       25.55       32.59      6.65 o 
  -8   1   2       21.14       22.15      6.33 o 
  -7   1   2       11.89       11.50      2.89 o 
  -6   1   2       99.47       98.70      5.99 o 
  -5   1   2      465.67      448.98     11.71 o 
  -4   1   2     1161.28     1174.34     19.76 o 
  -3   1   2      738.45      714.66     12.60 o 
  -2   1   2     5466.95     5269.42     63.64 o 
  -1   1   2      212.27      226.34      3.86 o 
   0   1   2     8538.37     7445.35     87.26 o 
   1   1   2      213.20      226.69      3.77 o 
   2   1   2     5467.63     5233.28     52.17 o 
   3   1   2      739.01      707.37      9.24 o 
   4   1   2     1159.99     1176.22     18.36 o 
   5   1   2      465.79      455.71     19.30 o 
   6   1   2       99.51       95.56      8.23 o 
   7   1   2       11.88        8.86      4.75 o 
   9   1   2       22.53       21.20      7.28 o 
  -8   2   2       64.05       75.63      9.81 o 
  -7   2   2       32.08       26.65      4.46 o 
  -6   2   2      125.38      135.92      7.07 o 
  -5   2   2      322.46      319.06     19.78 o 
  -4   2   2      568.11      561.69     12.48 o 
  -3   2   2      686.77      630.87     15.51 o 
  -2   2   2      303.28      297.07      5.07 o 
  -1   2   2     2097.24     1934.50     25.38 o 
   0   2   2      546.48      503.51      5.71 o 
   1   2   2     2096.66     1919.81     35.12 o 
   2   2   2      303.31      294.72      6.17 o 
   3   2   2      687.05      652.15      8.51 o 
   4   2   2      568.10      566.28      8.56 o 
   5   2   2      322.38      317.04      7.56 o 
   6   2   2      125.56      133.22      9.18 o 
   8   2   2       64.04       40.50      7.91 o 
   9   2   2       36.24       20.25      7.28 o 
  -9   3   2        2.40        9.18      6.65 o 
  -8   3   2       21.70       12.00      4.32 o 
  -7   3   2       13.60        7.72      3.33 o 
  -6   3   2       31.97       37.48      4.58 o 
  -5   3   2       48.89       48.10      4.43 o 
  -4   3   2        7.30        4.48      1.44 o 
  -3   3   2      206.62      197.07      4.86 o 
  -2   3   2      499.10      462.62      7.29 o 
  -1   3   2      193.05      204.76      4.39 o 
   0   3   2       29.88       31.21      1.37 o 
   1   3   2      193.11      206.72      5.16 o 
   2   3   2      498.72      467.29      6.83 o 
   3   3   2      206.31      200.79      3.64 o 
   4   3   2        7.29        8.88      1.42 o 
   5   3   2       48.84       50.42      3.57 o 
   6   3   2       31.78       41.22      5.13 o 
   7   3   2       13.62        9.18      4.75 o 
   8   3   2       21.72       24.05      6.96 o 
   9   3   2        2.39        6.65      5.70 o 
  -8   4   2       12.61       19.57      4.71 o 
  -7   4   2       22.60       16.46      4.10 o 
  -6   4   2       24.92       24.90      4.90 o 
  -5   4   2        5.35        6.33      3.32 o 
  -4   4   2        9.14        9.29      1.82 o 
  -3   4   2       74.03       81.51      3.36 o 
  -2   4   2      176.06      191.44      6.86 o 
  -1   4   2      502.87      490.15      7.61 o 
   0   4   2      407.14      389.03      5.48 o 
   1   4   2      502.10      496.87      7.05 o 
   2   4   2      175.68      181.05      3.96 o 
   3   4   2       74.14       79.00      2.95 o 
   4   4   2        9.09        9.53      1.63 o 
   5   4   2        5.37        5.72      1.87 o 
   6   4   2       24.89       21.81      5.89 o 
   7   4   2       22.62       20.07      4.64 o 
   8   4   2       12.60       14.56      6.33 o 
  -8   5   2        0.83       -0.88      3.33 o 
  -7   5   2        2.98        6.79      3.27 o 
  -6   5   2       28.76       18.92      3.87 o 
  -5   5   2       63.87       64.37      5.31 o 
  -4   5   2      124.63      123.14      4.73 o 
  -3   5   2      113.10      111.71      4.63 o 
  -2   5   2      577.81      566.87      9.39 o 
  -1   5   2      133.24      149.46      4.89 o 
   0   5   2      283.32      299.76      6.39 o 
   1   5   2      132.91      150.91      3.55 o 
   2   5   2      578.35      574.24      8.52 o 
   3   5   2      113.34      113.46      3.57 o 
   4   5   2      124.66      125.97      4.08 o 
   5   5   2       63.94       66.05      4.61 o 
   6   5   2       28.79       30.84      3.88 o 
   7   5   2        3.00        0.87      4.11 o 
   8   5   2        0.82        3.48      4.75 o 
  -8   6   2        0.57        4.54      3.95 o 
  -7   6   2        9.34       11.64      3.91 o 
  -6   6   2       66.49       61.95      8.54 o 
  -5   6   2       94.24       98.27      6.76 o 
  -4   6   2      115.95      109.98      4.76 o 
  -3   6   2       16.65       20.40      2.25 o 
  -2   6   2     1035.49     1083.88     18.97 o 
  -1   6   2      441.93      479.92      6.87 o 
   0   6   2     2481.06     2502.90     24.23 o 
   1   6   2      441.29      473.53      8.22 o 
   2   6   2     1035.04     1107.40     13.33 o 
   3   6   2       16.64       18.75      1.82 o 
   4   6   2      115.97      121.96      5.28 o 
   5   6   2       94.16       85.17      6.50 o 
   6   6   2       66.45       68.81      9.36 o 
   7   6   2        9.33        1.83      2.75 o 
   8   6   2        0.58        0.47      3.40 o 
  -8   7   2       11.89       10.99      4.55 o 
  -7   7   2        6.71        7.78      4.01 o 
  -6   7   2       19.94       16.78      4.32 o 
  -5   7   2       88.79       90.95      6.84 o 
  -4   7   2      109.11      100.35      4.91 o 
  -3   7   2       47.31       47.56      3.35 o 
  -2   7   2      128.63      141.65      4.87 o 
  -1   7   2       86.66       85.80      3.75 o 
   0   7   2      349.28      387.95      6.66 o 
   1   7   2       86.37       92.08      3.75 o 
   2   7   2      128.67      146.13      4.43 o 
   3   7   2       47.51       53.62      4.51 o 
   4   7   2      108.96      111.97      5.39 o 
   5   7   2       88.80       82.64      8.81 o 
   6   7   2       19.79       19.61      3.69 o 
   7   7   2        6.71        4.53      3.10 o 
   8   7   2       11.90        9.97      9.33 o 
  -8   8   2        0.74       -0.63      3.80 o 
  -7   8   2        9.68        9.26      4.11 o 
  -6   8   2       31.28       26.13      5.02 o 
  -5   8   2       27.61       28.02      4.55 o 
  -4   8   2        2.86        5.81      3.01 o 
  -3   8   2       43.37       47.63      3.53 o 
  -2   8   2       30.77       31.69      2.89 o 
  -1   8   2       12.75       17.32      2.51 o 
   0   8   2       46.36       53.14      2.70 o 
   1   8   2       12.80       14.89      1.79 o 
   2   8   2       30.76       39.05      2.56 o 
   3   8   2       43.28       41.63      4.67 o 
   4   8   2        2.82        0.33      1.94 o 
   5   8   2       27.64       30.85      3.88 o 
   6   8   2       31.33       37.61      9.46 o 
   7   8   2        9.66       10.67      3.98 o 
   8   8   2        0.73        0.11      3.48 o 
  -7   9   2        6.03        5.78      4.09 o 
  -6   9   2        8.70        6.79      3.63 o 
  -5   9   2       27.02       26.07      4.86 o 
  -4   9   2       44.69       52.53      5.48 o 
  -3   9   2       53.08       46.36      3.77 o 
  -2   9   2       48.94       52.87      4.84 o 
  -1   9   2       45.03       49.69      3.65 o 
   0   9   2       50.43       50.07      3.08 o 
   1   9   2       45.05       48.10      4.34 o 
   2   9   2       49.01       53.83      4.02 o 
   3   9   2       53.04       50.93      4.17 o 
   4   9   2       44.47       46.10      6.54 o 
   5   9   2       26.98       28.21      3.94 o 
   6   9   2        8.69        9.31      4.82 o 
   7   9   2        6.04        4.90      4.23 o 
  -7  10   2        0.41        1.17      4.11 o 
  -6  10   2        1.38        3.53      3.42 o 
  -5  10   2        0.11        3.14      3.33 o 
  -4  10   2       38.51       37.95      5.36 o 
  -3  10   2        3.85       -2.25      1.88 o 
  -2  10   2       16.63       11.90      3.92 o 
  -1  10   2       13.87       12.58      2.70 o 
   0  10   2        0.01        0.33      1.81 o 
   1  10   2       13.90       15.21      2.28 o 
   2  10   2       16.58       18.73      4.79 o 
   3  10   2        3.82        3.87      2.31 o 
   4  10   2       38.46       41.84      4.38 o 
   5  10   2        0.12       -1.01      2.36 o 
   6  10   2        1.38        1.98      2.75 o 
   7  10   2        0.41        4.63      4.03 o 
  -6  11   2       63.14       57.51      7.21 o 
  -5  11   2        1.24        3.98      3.42 o 
  -4  11   2      233.04      234.54     11.06 o 
  -3  11   2       39.57       47.68      6.01 o 
  -2  11   2      688.56      677.78     18.86 o 
  -1  11   2       51.89       57.33      4.49 o 
   0  11   2     1054.55     1020.65     17.38 o 
   1  11   2       51.78       51.27      5.07 o 
   2  11   2      688.94      704.33     14.42 o 
   3  11   2       39.53       46.73      6.76 o 
   4  11   2      233.13      213.68     15.19 o 
   5  11   2        1.24        0.49      2.77 o 
   6  11   2       63.20       61.08      7.52 o 
  -6  12   2       17.98       20.02      5.25 o 
  -5  12   2       33.68       34.92      6.13 o 
  -4  12   2      153.86      154.88     25.95 o 
  -3  12   2      113.77      100.64     17.56 o 
  -2  12   2       11.15       13.06      3.22 o 
  -1  12   2      130.58      126.75      6.51 o 
   0  12   2      132.18      139.49      8.33 o 
   1  12   2      130.63      115.49      9.18 o 
   2  12   2       11.18       10.43      2.96 o 
   3  12   2      113.83      125.06      6.94 o 
   4  12   2      153.88      140.45     17.89 o 
   5  12   2       33.65       37.84      5.04 o 
   6  12   2       18.00       12.71      9.49 o 
  -5  13   2        1.54        0.81      3.80 o 
  -4  13   2        3.61        0.32      3.58 o 
  -3  13   2        6.82       17.40      5.70 o 
  -2  13   2        2.34        2.29      4.53 o 
  -1  13   2       10.34       11.48      3.20 o 
   0  13   2        0.00       -0.07      3.11 o 
   1  13   2       10.35        9.22      5.22 o 
   2  13   2        2.37        5.61      3.65 o 
   3  13   2        6.83        4.42      2.86 o 
   4  13   2        3.63        4.14      3.16 o 
   5  13   2        1.54        7.09      3.53 o 
  -4  14   2       19.26       22.86      5.80 o 
  -3  14   2        1.13       -2.58      3.46 o 
  -2  14   2        4.06        5.05      4.13 o 
  -1  14   2       13.70       16.14      4.48 o 
   0  14   2        0.22        0.79      3.24 o 
   1  14   2       13.77       10.06      4.75 o 
   2  14   2        4.04        2.79      3.73 o 
   3  14   2        1.14       -0.42      2.98 o 
   4  14   2       19.32       16.30      4.29 o 
  -3  15   2       10.05       15.78      6.65 o 
  -2  15   2       20.37       20.57      7.91 o 
  -1  15   2        4.66       -1.30      3.69 o 
   0  15   2       15.95       18.83      5.37 o 
   1  15   2        4.68        3.48      4.03 o 
   2  15   2       20.39       33.24      8.70 o 
   3  15   2       10.01       20.94      9.65 o 
  -1  16   2        4.74       16.14      7.28 o 
   0  16   2       62.47       96.34      9.06 o 
   1  16   2        4.74        5.64      4.81 o 
   1   0   3      173.66      148.38      3.34 o 
   2   0   3     2236.17     2117.54     33.71 o 
   3   0   3        9.19       11.91      1.46 o 
   4   0   3      253.04      254.48     10.72 o 
   5   0   3      352.26      366.31      8.12 o 
   6   0   3       62.13       76.63      5.58 o 
   7   0   3       27.65       34.81      6.65 o 
   8   0   3        0.20        1.27      4.43 o 
  -8   1   3        3.75        7.59      5.38 o 
  -7   1   3       33.19       33.18      9.65 o 
  -6   1   3       24.66       27.86      4.03 o 
  -5   1   3       43.13       39.38      3.15 o 
  -4   1   3      329.75      328.72      7.11 o 
  -3   1   3      177.96      194.57      4.80 o 
  -2   1   3       92.66       80.76      2.77 o 
  -1   1   3      607.56      585.41     11.19 o 
   0   1   3     2737.47     2549.16     28.04 o 
   1   1   3      608.32      588.52      9.55 o 
   2   1   3       92.92       81.75      3.31 o 
   3   1   3      178.21      181.23      4.81 o 
   4   1   3      330.30      327.54      7.25 o 
   5   1   3       43.10       39.67      4.27 o 
   6   1   3       24.60       19.94      5.06 o 
   7   1   3       33.20       31.33      6.33 o 
  -9   2   3        8.25        6.01      6.01 o 
  -8   2   3       49.14       45.57      8.23 o 
  -7   2   3       41.16       42.45      6.01 o 
  -6   2   3       76.32       82.72      4.79 o 
  -5   2   3      200.89      186.12      7.29 o 
  -4   2   3      617.95      626.63     39.40 o 
  -3   2   3      268.76      259.19     13.13 o 
  -2   2   3       45.15       54.63      2.46 o 
  -1   2   3      614.96      591.80      8.38 o 
   0   2   3       85.33       76.52      1.95 o 
   1   2   3      614.60      583.33      9.58 o 
   2   2   3       45.31       53.37      2.10 o 
   3   2   3      268.91      258.83      5.52 o 
   4   2   3      618.32      625.46     12.57 o 
   5   2   3      200.72      186.38      7.52 o 
   6   2   3       76.40       68.67      7.28 o 
   9   2   3        8.24       13.29      6.33 o 
  -8   3   3        6.69       -0.32      5.22 o 
  -7   3   3       36.98       34.26      4.00 o 
  -6   3   3       38.05       35.87      4.41 o 
  -5   3   3       41.23       37.79      3.95 o 
  -4   3   3      135.90      146.98      6.08 o 
  -3   3   3      424.28      446.77      8.06 o 
  -2   3   3      146.78      145.07      3.40 o 
  -1   3   3      224.34      210.54      3.58 o 
   0   3   3     1225.90     1226.07     13.75 o 
   1   3   3      224.56      206.41      3.55 o 
   2   3   3      146.86      141.69      5.58 o 
   3   3   3      424.37      432.87      6.56 o 
   4   3   3      136.19      141.42      4.33 o 
   5   3   3       41.20       44.66      4.26 o 
   6   3   3       38.02       35.12      5.70 o 
   7   3   3       36.98       41.77      7.59 o 
   8   3   3        6.71        2.53      4.75 o 
  -8   4   3        1.98       -3.42      3.46 o 
  -7   4   3       13.07       13.74      3.63 o 
  -6   4   3       12.94        9.81      3.96 o 
  -5   4   3      118.14      117.73      6.39 o 
  -4   4   3       72.13       61.46      3.32 o 
  -3   4   3       19.90       18.56      2.44 o 
  -2   4   3       77.67       68.62      5.13 o 
  -1   4   3      512.48      479.35     10.01 o 
   0   4   3     1331.26     1281.28     13.25 o 
   1   4   3      511.89      485.60      5.78 o 
   2   4   3       77.54       74.46      2.77 o 
   3   4   3       19.96       20.63      1.93 o 
   4   4   3       72.16       68.96      5.07 o 
   5   4   3      118.23      126.53      4.72 o 
   6   4   3       12.89       15.99      3.25 o 
   7   4   3       13.07       14.56      5.70 o 
   8   4   3        1.98       -0.95      3.80 o 
  -8   5   3        3.39        5.31      4.26 o 
  -7   5   3       21.35       20.34      4.46 o 
  -6   5   3        9.40        6.69      3.04 o 
  -5   5   3       72.73       77.05      5.85 o 
  -4   5   3      190.23      184.52      7.43 o 
  -3   5   3       29.03       37.86      5.62 o 
  -2   5   3      131.38      134.69      4.90 o 
  -1   5   3     1340.28     1298.84     16.28 o 
   0   5   3      504.08      516.19      8.48 o 
   1   5   3     1341.35     1282.96     12.34 o 
   2   5   3      131.29      138.37      4.70 o 
   3   5   3       28.86       32.91      2.74 o 
   4   5   3      190.52      186.51      5.18 o 
   5   5   3       72.84       69.71      4.81 o 
   6   5   3        9.37        9.09      2.91 o 
   7   5   3       21.38       12.50      4.36 o 
   8   5   3        3.38        5.38      5.38 o 
  -8   6   3       20.98       19.62      7.91 o 
  -7   6   3        9.58       10.44      3.95 o 
  -6   6   3       20.56       20.32      4.23 o 
  -5   6   3       74.28       66.60      5.68 o 
  -4   6   3       50.15       51.00      4.64 o 
  -3   6   3       37.04       37.93      2.83 o 
  -2   6   3       72.59       80.27      3.47 o 
  -1   6   3      355.52      324.11     10.94 o 
   0   6   3      257.26      281.39      5.34 o 
   1   6   3      355.22      336.14      5.02 o 
   2   6   3       72.90       77.66      3.15 o 
   3   6   3       37.09       37.52      2.51 o 
   4   6   3       49.99       55.72      4.19 o 
   5   6   3       74.23       66.18      4.86 o 
   6   6   3       20.56       20.86      3.70 o 
   7   6   3        9.60        0.91      2.89 o 
   8   6   3       20.97        8.54      5.38 o 
  -8   7   3        1.09        4.99      4.13 o 
  -7   7   3        4.07        5.24      3.96 o 
  -6   7   3       25.22       26.26      4.78 o 
  -5   7   3       55.21       52.44      6.01 o 
  -4   7   3       71.86       77.33      5.99 o 
  -3   7   3      114.98      111.69      4.48 o 
  -2   7   3      239.74      255.05      6.61 o 
  -1   7   3      120.50      128.82      4.51 o 
   0   7   3     1014.56     1116.82     13.49 o 
   1   7   3      120.70      129.29      3.90 o 
   2   7   3      239.42      262.55      5.82 o 
   3   7   3      114.92      129.67      6.67 o 
   4   7   3       71.97       73.13     12.07 o 
   5   7   3       55.20       45.63      6.88 o 
   6   7   3       25.19       30.22      4.29 o 
   7   7   3        4.05        5.37      3.21 o 
   8   7   3        1.09        0.32      4.43 o 
  -7   8   3       20.50       21.02      6.65 o 
  -6   8   3       15.07       17.04      5.85 o 
  -5   8   3       42.15       46.86      5.45 o 
  -4   8   3      137.63      145.60      7.79 o 
  -3   8   3       34.63       38.61      3.30 o 
  -2   8   3       32.86       26.05      3.08 o 
  -1   8   3       96.66       99.67      4.31 o 
   0   8   3        1.30        0.94      1.18 o 
   1   8   3       96.92      104.71      3.75 o 
   2   8   3       32.97       33.62      2.51 o 
   3   8   3       34.58       39.44      4.28 o 
   4   8   3      137.83      133.71      6.32 o 
   5   8   3       42.29       34.74      4.19 o 
   6   8   3       15.09       17.82      3.75 o 
   7   8   3       20.53       18.17      4.23 o 
  -7   9   3        5.06        3.27      3.91 o 
  -6   9   3       34.28       31.65      5.77 o 
  -5   9   3       16.54       10.92      3.80 o 
  -4   9   3      202.07      221.42     14.87 o 
  -3   9   3       81.40       81.02      6.35 o 
  -2   9   3      282.61      274.49     17.05 o 
  -1   9   3       76.91       78.14      4.31 o 
   0   9   3      789.58      797.05     11.80 o 
   1   9   3       76.78       80.83      6.02 o 
   2   9   3      282.20      278.29      8.03 o 
   3   9   3       81.44       78.82      4.98 o 
   4   9   3      202.18      201.84     10.00 o 
   5   9   3       16.54       13.23      3.41 o 
   6   9   3       34.20       37.12      4.82 o 
   7   9   3        5.06        5.60      3.20 o 
  -7  10   3        1.33       -0.67      3.78 o 
  -6  10   3       31.56       39.64      6.30 o 
  -5  10   3        7.05        2.22      5.54 o 
  -4  10   3      129.43      147.19      8.65 o 
  -3  10   3       25.83       34.19      4.92 o 
  -2  10   3      782.03      761.36     14.42 o 
  -1  10   3        3.25        3.53      2.25 o 
   0  10   3      522.36      524.28     15.50 o 
   1  10   3        3.24        3.19      1.73 o 
   2  10   3      781.98      747.28     34.81 o 
   3  10   3       25.77       29.02      3.82 o 
   4  10   3      129.62      140.33      7.08 o 
   5  10   3        7.06        8.76      3.12 o 
   6  10   3       31.54       36.42      5.96 o 
   7  10   3        1.32       -3.48      3.58 o 
  -6  11   3       79.16       76.13     10.60 o 
  -5  11   3        1.27       -1.11      3.24 o 
  -4  11   3      136.34      150.76      9.55 o 
  -3  11   3       38.11       29.79      5.03 o 
  -2  11   3      874.49      869.35     27.94 o 
  -1  11   3       56.40       59.27      6.47 o 
   0  11   3      369.99      395.52     14.09 o 
   1  11   3       56.39       52.06      4.38 o 
   2  11   3      874.40      886.81     16.68 o 
   3  11   3       38.06       36.48      4.42 o 
   4  11   3      136.58      135.14     17.23 o 
   5  11   3        1.28        1.72      2.80 o 
   6  11   3       79.17       69.36      8.59 o 
  -6  12   3        3.71        2.28      4.01 o 
  -5  12   3       22.17       26.56     13.61 o 
  -4  12   3       74.43       64.11      8.86 o 
  -3  12   3        1.46       -0.95      3.13 o 
  -2  12   3       10.99       11.65      3.78 o 
  -1  12   3       62.40       65.95      4.98 o 
   0  12   3      173.45      156.82      6.85 o 
   1  12   3       62.31       51.40      5.90 o 
   2  12   3       11.02       14.37      3.25 o 
   3  12   3        1.46        0.69      2.43 o 
   4  12   3       74.45       71.44      5.95 o 
   5  12   3       22.20       20.57      4.63 o 
   6  12   3        3.71        4.52      4.65 o 
  -5  13   3       13.36       26.04      6.13 o 
  -4  13   3       42.97       44.06      6.70 o 
  -3  13   3       44.53       33.81      5.93 o 
  -2  13   3       13.40        4.06      3.69 o 
  -1  13   3       91.50       84.29      6.07 o 
   0  13   3       29.77       40.10      7.59 o 
   1  13   3       91.39      102.90     16.61 o 
   2  13   3       13.47       15.03      4.58 o 
   3  13   3       44.53       52.80      5.29 o 
   4  13   3       43.10       42.86      5.09 o 
   5  13   3       13.35       15.85      5.07 o 
  -4  14   3        0.22        0.69      3.69 o 
  -3  14   3       14.44       10.86      4.58 o 
  -2  14   3       16.95       16.45     14.56 o 
  -1  14   3        6.72        8.23      6.33 o 
   0  14   3        5.52        1.29      3.42 o 
   1  14   3        6.75       13.15      6.17 o 
   2  14   3       16.96       19.40      5.23 o 
   3  14   3       14.44       12.32      5.22 o 
   4  14   3        0.22        2.85      3.20 o 
  -3  15   3        1.99        4.15      3.96 o 
  -2  15   3        5.01        3.80      6.01 o 
  -1  15   3        4.33        6.96      6.01 o 
   0  15   3        0.08        5.21      4.13 o 
   1  15   3        4.31       11.20      4.58 o 
   2  15   3        5.00       10.65      8.39 o 
   3  15   3        1.98       -0.95      3.95 o 
   0  16   3       30.89       40.09      6.58 o 
   0   0   4     5692.42     5412.07     65.22 o 
   1   0   4       97.44       97.26      2.83 o 
   2   0   4      790.54      808.34      9.32 o 
   3   0   4       31.75       32.90      2.97 o 
   4   0   4      677.57      687.80     10.89 o 
   5   0   4        0.01        0.07      1.49 o 
   6   0   4      104.41       99.68      6.33 o 
   7   0   4       59.51       51.90      7.59 o 
   8   0   4       11.04        8.86      5.70 o 
  -8   1   4       21.46       26.90      7.28 o 
  -7   1   4       24.76       12.66      5.70 o 
  -6   1   4       30.30       33.33      4.46 o 
  -5   1   4       14.19       17.07      2.39 o 
  -4   1   4      369.33      365.36      7.68 o 
  -3   1   4      398.47      407.59      8.65 o 
  -2   1   4      617.61      602.66      8.89 o 
  -1   1   4      464.52      415.69      6.56 o 
   0   1   4      664.11      602.28      7.10 o 
   1   1   4      463.86      440.17      6.93 o 
   2   1   4      618.47      606.39      9.26 o 
   3   1   4      398.92      391.92      9.45 o 
   4   1   4      369.18      367.19      6.38 o 
   5   1   4       14.15       10.83      3.32 o 
   6   1   4       30.37       24.37      6.01 o 
   7   1   4       24.81       22.78      6.01 o 
  -8   2   4       13.13       11.39      6.01 o 
  -7   2   4       31.81       32.22      5.13 o 
  -6   2   4       29.62       33.23      4.48 o 
  -5   2   4       19.04       23.31      3.33 o 
  -4   2   4       63.52       67.16      3.49 o 
  -3   2   4      354.00      356.09      7.21 o 
  -2   2   4      281.98      273.30      5.67 o 
  -1   2   4      114.08      111.05      3.26 o 
   0   2   4      383.64      336.29      6.81 o 
   1   2   4      114.12      112.74      3.12 o 
   2   2   4      281.65      284.40      5.53 o 
   3   2   4      354.02      354.91      6.97 o 
   4   2   4       63.59       71.18      3.57 o 
   5   2   4       19.09       23.85      3.65 o 
   6   2   4       29.60       22.78      5.38 o 
   7   2   4       31.85       26.58      6.65 o 
  -8   3   4        6.99        7.68      4.18 o 
  -7   3   4       23.08       20.77      4.58 o 
  -6   3   4       98.06      103.99      6.39 o 
  -5   3   4       31.65       31.87      3.12 o 
  -4   3   4       15.37       14.40      2.20 o 
  -3   3   4       56.08       56.83      3.12 o 
  -2   3   4      574.14      606.18      9.77 o 
  -1   3   4      782.05      812.87      9.07 o 
   0   3   4        9.24       14.75      1.20 o 
   1   3   4      782.77      786.86     10.74 o 
   2   3   4      574.30      599.05      8.82 o 
   3   3   4       55.94       59.43      3.57 o 
   4   3   4       15.21       12.91      2.66 o 
   5   3   4       31.63       30.38      3.86 o 
   6   3   4       98.25      105.69     11.71 o 
   8   3   4        7.02        1.58      4.43 o 
  -8   4   4       23.18       17.94      5.15 o 
  -7   4   4        9.26        5.18      3.56 o 
  -6   4   4        4.47        5.03      2.48 o 
  -5   4   4       11.29        9.10      4.43 o 
  -4   4   4      163.93      158.20      6.76 o 
  -3   4   4       37.85       38.93      3.81 o 
  -2   4   4      621.36      637.79      8.34 o 
  -1   4   4      131.15      136.84      3.20 o 
   0   4   4     1564.46     1555.80     15.91 o 
   1   4   4      131.34      131.82      3.14 o 
   2   4   4      621.56      650.55      9.23 o 
   3   4   4       37.85       40.82      2.88 o 
   4   4   4      164.12      155.31      7.02 o 
   5   4   4       11.26        9.87      2.41 o 
   6   4   4        4.45        7.78      3.24 o 
   7   4   4        9.28        9.49      5.70 o 
   8   4   4       23.16       22.78      7.28 o 
  -8   5   4       19.23       21.81      5.58 o 
  -7   5   4       11.91       10.98      4.23 o 
  -6   5   4       40.25       38.67      4.85 o 
  -5   5   4       36.00       38.81      7.28 o 
  -4   5   4      341.02      313.95      9.95 o 
  -3   5   4      560.38      551.78     12.93 o 
  -2   5   4      494.97      515.65      8.64 o 
  -1   5   4      769.15      737.32      9.48 o 
   0   5   4     3424.36     3671.67     33.63 o 
   1   5   4      769.10      750.23      9.32 o 
   2   5   4      495.76      514.73      9.60 o 
   3   5   4      560.25      541.00      9.03 o 
   4   5   4      340.88      340.58      8.24 o 
   5   5   4       35.95       36.41      3.53 o 
   6   5   4       40.31       42.61      5.59 o 
   7   5   4       11.94       13.21      4.18 o 
   8   5   4       19.22       14.87      6.65 o 
  -8   6   4        4.47        3.41      4.32 o 
  -7   6   4       39.86       40.73      7.75 o 
  -6   6   4       25.52       28.45      6.49 o 
  -5   6   4       32.52       40.44      4.71 o 
  -4   6   4       43.12       47.98      4.64 o 
  -3   6   4      215.53      207.21      8.02 o 
  -2   6   4       47.75       54.83      2.95 o 
  -1   6   4       24.76       23.52      2.14 o 
   0   6   4      201.01      186.18      4.31 o 
   1   6   4       24.74       29.01      2.51 o 
   2   6   4       47.82       59.73      2.91 o 
   3   6   4      215.44      222.26      5.63 o 
   4   6   4       43.12       44.62      5.30 o 
   5   6   4       32.66       33.39      4.44 o 
   6   6   4       25.54       22.37      4.55 o 
   7   6   4       39.93       42.66      6.15 o 
   8   6   4        4.47        4.43      5.06 o 
  -8   7   4        5.64        7.56      4.49 o 
  -7   7   4        0.81        3.42      3.73 o 
  -6   7   4       48.09       60.34     10.60 o 
  -5   7   4       18.03       22.20      6.01 o 
  -4   7   4       89.64       92.66      6.39 o 
  -3   7   4       19.19       17.80      3.33 o 
  -2   7   4      184.90      197.14      5.74 o 
  -1   7   4      100.01       97.56      4.20 o 
   0   7   4       85.22       90.38      5.84 o 
   1   7   4      100.29      104.03      2.93 o 
   2   7   4      185.05      186.76      5.07 o 
   3   7   4       19.21       20.56      2.27 o 
   4   7   4       89.67       91.49      6.20 o 
   5   7   4       18.10       18.39      3.59 o 
   6   7   4       48.16       37.94      4.63 o 
   7   7   4        0.80        2.01      3.19 o 
   8   7   4        5.66        5.26      8.07 o 
  -7   8   4       21.75       22.78      5.25 o 
  -6   8   4       24.59       23.56      4.94 o 
  -5   8   4       16.01       15.36      4.01 o 
  -4   8   4       79.75       88.51      8.07 o 
  -3   8   4      199.65      200.63      8.69 o 
  -2   8   4       76.21       75.38      7.10 o 
  -1   8   4      172.56      177.10      5.72 o 
   0   8   4       72.26       70.87      3.94 o 
   1   8   4      172.49      169.98      4.88 o 
   2   8   4       76.15       76.71      3.63 o 
   3   8   4      199.85      214.19      9.04 o 
   4   8   4       79.91       67.32      4.98 o 
   5   8   4       15.98       12.09      3.49 o 
   6   8   4       24.70       29.32      4.38 o 
   7   8   4       21.77       34.01      6.04 o 
  -7   9   4        2.77        1.54      3.96 o 
  -6   9   4       42.69       56.25      6.76 o 
  -5   9   4        8.55        0.79      3.36 o 
  -4   9   4       90.19       91.69     18.04 o 
  -3   9   4        8.45        8.54      3.13 o 
  -2   9   4       96.01       94.13     19.94 o 
  -1   9   4       34.86       36.58      3.29 o 
   0   9   4        1.36        0.01      1.62 o 
   1   9   4       34.78       33.24      3.01 o 
   2   9   4       96.21       88.89      8.50 o 
   3   9   4        8.39        5.12      2.46 o 
   4   9   4       90.12       88.92     10.81 o 
   5   9   4        8.53        4.48      2.86 o 
   6   9   4       42.81       44.79      5.63 o 
   7   9   4        2.76       -2.76      3.27 o 
  -7  10   4        1.32        0.26      4.10 o 
  -6  10   4       65.23       79.06      7.75 o 
  -5  10   4       44.35       45.92      6.01 o 
  -4  10   4      433.52      426.04     14.62 o 
  -3  10   4       17.50       28.92      4.58 o 
  -2  10   4     1155.73     1171.79     24.49 o 
  -1  10   4       28.77       33.80      3.69 o 
   0  10   4     2064.72     2040.28     43.80 o 
   1  10   4       28.86       33.84      3.06 o 
   2  10   4     1156.10     1183.64     19.60 o 
   3  10   4       17.41       22.24      3.64 o 
   4  10   4      433.77      420.53     11.80 o 
   5  10   4       44.37       41.92      4.84 o 
   6  10   4       65.27       57.37      5.88 o 
   7  10   4        1.31        1.67      3.73 o 
  -6  11   4       10.58        1.48      3.87 o 
  -5  11   4       15.17       17.84      4.86 o 
  -4  11   4        7.38       11.20      4.01 o 
  -3  11   4       15.95       13.61      4.13 o 
  -2  11   4       36.95       32.19      5.03 o 
  -1  11   4       52.36       56.54      7.81 o 
   0  11   4       21.83       16.29      3.12 o 
   1  11   4       52.41       55.55      6.01 o 
   2  11   4       36.90       35.53     11.06 o 
   3  11   4       15.92       16.71      3.52 o 
   4  11   4        7.42        7.38      2.95 o 
   5  11   4       15.19       16.51      5.98 o 
   6  11   4       10.58        3.74      3.37 o 
  -5  12   4       22.50       13.53      4.81 o 
  -4  12   4       13.36        9.46      4.43 o 
  -3  12   4       16.00       27.78      5.23 o 
  -2  12   4        0.73        3.80      3.13 o 
  -1  12   4        2.43        2.57      3.11 o 
   0  12   4       53.53       47.85      4.48 o 
   1  12   4        2.42       -0.99      2.79 o 
   2  12   4        0.76        0.17      2.49 o 
   3  12   4       15.99       16.58      3.62 o 
   4  12   4       13.31        9.10      3.46 o 
   5  12   4       22.51       21.41      4.36 o 
  -5  13   4       15.38       12.97     11.39 o 
  -4  13   4        4.67        3.57      4.01 o 
  -3  13   4       42.09       40.94      6.80 o 
  -2  13   4      113.34      109.51     18.19 o 
  -1  13   4       80.53       93.20      7.70 o 
   0  13   4       30.71       31.79      5.36 o 
   1  13   4       80.54       72.89     23.57 o 
   2  13   4      113.33      120.80     25.47 o 
   3  13   4       42.01       39.25      4.86 o 
   4  13   4        4.66        6.88      3.41 o 
   5  13   4       15.39       23.66      6.77 o 
  -4  14   4        3.55       -1.06      6.49 o 
  -3  14   4        9.64        7.48      9.18 o 
  -2  14   4        2.64        7.47      3.87 o 
  -1  14   4        5.26        7.59      5.38 o 
   0  14   4        2.29       -2.68      3.24 o 
   1  14   4        5.29        4.66      3.91 o 
   2  14   4        2.63       -3.80      3.13 o 
   3  14   4        9.60       13.35      5.38 o 
   4  14   4        3.55        5.27      3.44 o 
  -2  15   4        2.76       -1.60      4.01 o 
  -1  15   4       12.04       21.83      8.23 o 
   0  15   4        0.03        4.43      5.70 o 
   1  15   4       12.00       13.97      4.81 o 
   2  15   4        2.74        2.28      3.91 o 
   1   0   5      471.32      497.90      6.56 o 
   2   0   5        1.07        1.55      0.71 o 
   3   0   5        6.15        7.21      1.19 o 
   4   0   5      111.81      117.26      3.99 o 
   5   0   5       10.96       12.80      3.04 o 
   6   0   5       20.69       11.08      4.75 o 
   7   0   5        0.69        2.22      4.43 o 
   8   0   5       10.30        6.65      5.38 o 
  -8   1   5        4.27        4.43      5.38 o 
  -7   1   5       15.65       10.13      5.38 o 
  -6   1   5      106.58      118.15      7.25 o 
  -5   1   5       78.25       77.56      5.45 o 
  -4   1   5      136.33      136.80      6.91 o 
  -3   1   5       69.63       74.92      3.02 o 
  -2   1   5      613.72      612.47     11.55 o 
  -1   1   5      520.34      521.97      8.00 o 
   0   1   5     1660.34     1601.36     15.96 o 
   1   1   5      521.21      520.84      8.38 o 
   2   1   5      613.43      619.80      9.87 o 
   3   1   5       69.49       75.97      2.36 o 
   4   1   5      136.55      139.86      5.10 o 
   5   1   5       78.42       75.30      6.17 o 
   6   1   5      106.51      119.61     10.13 o 
   7   1   5       15.60       12.66      5.70 o 
  -8   2   5        2.13        6.96      5.38 o 
  -7   2   5        4.56        1.58      3.33 o 
  -6   2   5       29.31       29.72      8.07 o 
  -5   2   5       92.19       99.87      4.56 o 
  -4   2   5       30.57       34.41      3.15 o 
  -3   2   5      183.66      176.99      5.03 o 
  -2   2   5      160.60      171.31      4.56 o 
  -1   2   5     1076.92     1114.07     14.33 o 
   0   2   5       90.81       92.29      4.65 o 
   1   2   5     1077.79     1108.55     14.33 o 
   2   2   5      161.21      172.78      7.68 o 
   3   2   5      183.46      185.91      5.12 o 
   4   2   5       30.56       36.15      5.50 o 
   5   2   5       92.40       92.47      6.13 o 
   6   2   5       29.33       27.53      5.70 o 
   7   2   5        4.52        3.16      4.43 o 
  -8   3   5       17.15       16.45      6.96 o 
  -7   3   5       18.38       12.82      4.25 o 
  -6   3   5       19.30       17.51      4.23 o 
  -5   3   5       10.41       11.56      2.56 o 
  -4   3   5       95.94      102.22      4.92 o 
  -3   3   5      174.56      183.65      5.35 o 
  -2   3   5        5.74        7.00      1.47 o 
  -1   3   5      344.10      345.98      5.16 o 
   0   3   5       25.52       29.35      1.76 o 
   1   3   5      343.72      341.83      6.51 o 
   2   3   5        5.70        6.61      1.80 o 
   3   3   5      175.15      178.92      4.85 o 
   4   3   5       96.33       96.35      5.70 o 
   5   3   5       10.46       12.49      3.96 o 
   6   3   5       19.31       22.65      4.43 o 
  -8   4   5        1.58        3.97      4.01 o 
  -7   4   5       19.08       20.21      4.91 o 
  -6   4   5      145.73      171.11      9.17 o 
  -5   4   5       62.86       56.37      4.17 o 
  -4   4   5      142.65      146.22      6.72 o 
  -3   4   5      450.80      469.80     10.42 o 
  -2   4   5     1648.37     1725.92     21.83 o 
  -1   4   5      696.44      732.97      9.10 o 
   0   4   5     3152.23     3356.35     30.98 o 
   1   4   5      695.54      711.90      9.24 o 
   2   4   5     1649.23     1719.96     27.13 o 
   3   4   5      451.02      452.67     11.44 o 
   4   4   5      142.56      152.02      6.84 o 
   5   4   5       62.87       54.52     10.28 o 
   6   4   5      145.81      162.65     13.92 o 
   7   4   5       19.03       16.14      6.01 o 
   8   4   5        1.59        1.58      4.43 o 
  -8   5   5        5.24        6.33      4.64 o 
  -7   5   5       17.60       20.73      5.15 o 
  -6   5   5        6.32        5.86      2.65 o 
  -5   5   5        3.46        2.80      2.18 o 
  -4   5   5      183.89      181.48     10.18 o 
  -3   5   5       26.81       31.94      2.89 o 
  -2   5   5      111.96      121.95      3.30 o 
  -1   5   5      135.21      120.07      3.31 o 
   0   5   5       67.48       79.38      2.79 o 
   1   5   5      135.01      130.12      3.88 o 
   2   5   5      111.93      116.68      4.43 o 
   3   5   5       26.77       30.42      3.27 o 
   4   5   5      183.88      185.91     10.85 o 
   5   5   5        3.47        3.27      2.36 o 
   6   5   5        6.32        1.78      3.10 o 
   7   5   5       17.60        9.81      4.32 o 
   8   5   5        5.24        9.49      6.01 o 
  -8   6   5       14.38       16.93      5.59 o 
  -7   6   5       25.96       28.47      5.93 o 
  -6   6   5       41.74       44.91      4.42 o 
  -5   6   5      160.67      164.85      8.95 o 
  -4   6   5       25.05       23.00      3.08 o 
  -3   6   5      131.12      134.97      5.46 o 
  -2   6   5      698.43      695.05     12.34 o 
  -1   6   5        1.26        1.78      1.09 o 
   0   6   5        0.00        1.39      0.95 o 
   1   6   5        1.28        1.36      1.10 o 
   2   6   5      698.23      688.39     12.00 o 
   3   6   5      131.30      134.41      5.58 o 
   4   6   5       25.10       25.23      3.07 o 
   5   6   5      160.71      174.62      9.04 o 
   6   6   5       41.71       38.51      7.75 o 
   7   6   5       26.02       27.33      5.45 o 
   8   6   5       14.39       18.67      7.28 o 
  -7   7   5       29.63       28.29      8.23 o 
  -6   7   5       29.88       33.01      4.37 o 
  -5   7   5       28.49       26.56      4.55 o 
  -4   7   5      177.71      182.44      8.33 o 
  -3   7   5       14.48        9.95      6.33 o 
  -2   7   5       78.63       84.50      7.45 o 
  -1   7   5       65.89       62.47      2.97 o 
   0   7   5       56.49       55.85      3.52 o 
   1   7   5       65.97       54.44      4.03 o 
   2   7   5       78.64       82.02      4.25 o 
   3   7   5       14.51       13.41      2.41 o 
   4   7   5      178.26      169.64     22.15 o 
   5   7   5       28.51       22.81      4.70 o 
   6   7   5       29.89       31.30      5.37 o 
   7   7   5       29.61       18.85      4.85 o 
  -7   8   5        5.52        3.32      4.03 o 
  -6   8   5       68.94       65.42      6.84 o 
  -5   8   5        1.54        2.50      7.75 o 
  -4   8   5        7.19        6.86      3.19 o 
  -3   8   5       31.13       32.04      4.46 o 
  -2   8   5      192.35      184.55      8.15 o 
  -1   8   5       30.01       26.87      2.33 o 
   0   8   5       32.81       33.09      2.51 o 
   1   8   5       30.02       32.02      3.08 o 
   2   8   5      192.61      193.86      7.19 o 
   3   8   5       31.07       34.08      3.35 o 
   4   8   5        7.15        3.98      5.85 o 
   5   8   5        1.54        3.32      3.27 o 
   6   8   5       69.00       94.08      9.02 o 
   7   8   5        5.50        4.82      4.10 o 
  -7   9   5        6.09        8.22      3.52 o 
  -6   9   5       44.95       50.01      6.54 o 
  -5   9   5       31.77       33.58      5.45 o 
  -4   9   5      172.74      180.78     21.36 o 
  -3   9   5       21.01       29.05      9.02 o 
  -2   9   5      256.07      259.63     17.40 o 
  -1   9   5       27.39       26.57      2.61 o 
   0   9   5      261.63      238.85      7.25 o 
   1   9   5       27.42       33.47      3.35 o 
   2   9   5      256.24      248.96      7.63 o 
   3   9   5       20.94       15.97      4.01 o 
   4   9   5      172.63      168.03     12.34 o 
   5   9   5       31.77       40.42      5.93 o 
   6   9   5       44.99       52.11      8.23 o 
   7   9   5        6.11        2.42      6.01 o 
  -6  10   5       32.73       30.09      7.12 o 
  -5  10   5       21.47       27.25      6.65 o 
  -4  10   5       57.12       54.64      6.22 o 
  -3  10   5       87.16       73.06     11.23 o 
  -2  10   5      189.20      206.55     17.88 o 
  -1  10   5       29.04       21.84      4.59 o 
   0  10   5      494.03      498.95     11.43 o 
   1  10   5       28.86       31.06      3.58 o 
   2  10   5      189.41      182.91      8.82 o 
   3  10   5       87.05       83.44      5.54 o 
   4  10   5       57.11       48.25      4.91 o 
   5  10   5       21.42       15.51      4.70 o 
   6  10   5       32.77       32.10      6.27 o 
  -6  11   5        2.41        8.41      5.38 o 
  -5  11   5       35.20       41.93     11.55 o 
  -4  11   5       41.84       36.60      5.70 o 
  -3  11   5        9.09        7.28      3.58 o 
  -2  11   5       19.20       15.19      4.13 o 
  -1  11   5       73.90       75.17      6.60 o 
   0  11   5       35.03       34.78      3.88 o 
   1  11   5       73.74       74.84      5.18 o 
   2  11   5       19.16       21.47      5.38 o 
   3  11   5        9.00       10.63      3.02 o 
   4  11   5       41.72       42.30      6.21 o 
   5  11   5       35.15       38.20      6.37 o 
   6  11   5        2.41        6.49      4.48 o 
  -5  12   5        9.89        6.93      4.23 o 
  -4  12   5       14.82       12.06      4.64 o 
  -3  12   5       16.97       14.17      4.36 o 
  -2  12   5        0.08       -0.75      2.88 o 
  -1  12   5        2.51        1.34      3.32 o 
   0  12   5      126.78      134.41      6.88 o 
   1  12   5        2.51        2.69      3.13 o 
   2  12   5        0.08        0.32      3.13 o 
   3  12   5       17.06       22.00      4.68 o 
   4  12   5       14.83       17.75      4.81 o 
   5  12   5        9.87       12.93      4.49 o 
  -4  13   5       18.19       16.38      4.94 o 
  -3  13   5        6.44        4.64      3.95 o 
  -2  13   5        5.20        7.59      4.03 o 
  -1  13   5        4.04        4.20      3.46 o 
   0  13   5       55.42       48.73      8.86 o 
   1  13   5        4.06        7.44      3.69 o 
   2  13   5        5.21        1.92      3.42 o 
   3  13   5        6.42        3.66      3.69 o 
   4  13   5       18.17       25.65      5.58 o 
  -3  14   5       10.24        5.88      4.13 o 
  -2  14   5       11.08        6.56      4.10 o 
  -1  14   5       17.56       17.29      4.78 o 
   0  14   5        2.85        1.58      5.06 o 
   1  14   5       17.53        8.02      4.36 o 
   2  14   5       11.10       19.54      5.31 o 
   3  14   5       10.22       11.16      4.55 o 
  -2  15   5        1.79        0.84      4.03 o 
  -1  15   5        5.58        6.01      6.01 o 
   0  15   5        1.66        5.70      6.01 o 
   1  15   5        5.58        6.96      6.01 o 
   2  15   5        1.79        6.35      4.18 o 
   0   0   6       51.33       48.44      5.38 o 
   1   0   6      192.87      196.98      4.07 o 
   2   0   6       13.30       15.14      1.68 o 
   3   0   6       59.74       64.56      2.50 o 
   4   0   6       15.02       13.11      2.74 o 
   5   0   6        0.94       -2.39      1.98 o 
   6   0   6        3.37        3.16      4.11 o 
   7   0   6        2.55        4.75      4.75 o 
   8   0   6       10.86       10.13      6.33 o 
  -8   1   6        2.98        2.53      4.75 o 
  -7   1   6        1.72        0.32      4.43 o 
  -6   1   6       18.79       24.27      4.48 o 
  -5   1   6       15.16       12.53      3.24 o 
  -4   1   6       60.88       68.71      6.01 o 
  -3   1   6       13.71       12.60      1.75 o 
  -2   1   6       32.29       31.49      2.03 o 
  -1   1   6      155.92      159.99      3.67 o 
   0   1   6      245.36      252.19      6.90 o 
   1   1   6      155.62      161.65      5.02 o 
   2   1   6       32.22       27.70      2.28 o 
   3   1   6       13.75       15.92      2.14 o 
   4   1   6       60.93       58.53      3.73 o 
   5   1   6       15.06       23.10      5.38 o 
   6   1   6       18.76       18.04      5.38 o 
   7   1   6        1.73       -2.85      3.80 o 
   8   1   6        2.99        2.53      5.70 o 
  -8   2   6        6.41        5.70      6.01 o 
  -7   2   6       15.46       18.67      6.65 o 
  -6   2   6       41.66       37.38      5.15 o 
  -5   2   6      195.00      203.02      8.82 o 
  -4   2   6       92.34      102.69      4.26 o 
  -3   2   6      813.10      883.23     13.36 o 
  -2   2   6      383.18      421.94      7.95 o 
  -1   2   6     2020.05     2138.76     24.86 o 
   0   2   6      728.79      701.34     14.13 o 
   1   2   6     2020.08     2150.03     24.88 o 
   2   2   6      383.12      422.17      8.18 o 
   3   2   6      813.04      899.72     13.83 o 
   4   2   6       92.50       91.73      8.57 o 
   5   2   6      194.85      185.40     22.47 o 
   6   2   6       41.61       34.17      6.65 o 
   7   2   6       15.48       11.08      5.38 o 
  -8   3   6       11.92       18.67      6.96 o 
  -7   3   6       17.28       18.51      4.92 o 
  -6   3   6       25.67       18.37      4.25 o 
  -5   3   6       49.29       43.20      5.03 o 
  -4   3   6       70.40       70.98      6.29 o 
  -3   3   6      362.12      368.65      9.02 o 
  -2   3   6      102.36      113.91      8.06 o 
  -1   3   6      104.23      111.38      2.73 o 
   0   3   6       78.25       77.36      4.96 o 
   1   3   6      103.79      103.48      3.67 o 
   2   3   6      102.46      111.28      3.86 o 
   3   3   6      362.06      373.74     11.20 o 
   4   3   6       70.36       70.09      5.23 o 
   5   3   6       49.28       48.92      5.38 o 
   6   3   6       25.71       18.06      9.02 o 
  -8   4   6        4.39        0.87      4.01 o 
  -7   4   6       17.42       15.47     10.28 o 
  -6   4   6        6.17       10.23      3.95 o 
  -5   4   6       50.98       47.22      5.39 o 
  -4   4   6      180.35      172.98      6.10 o 
  -3   4   6       47.65       55.57      3.57 o 
  -2   4   6      884.13      919.17     14.09 o 
  -1   4   6      359.70      377.98      6.04 o 
   0   4   6      741.65      814.97     10.29 o 
   1   4   6      359.47      390.36      6.47 o 
   2   4   6      883.94      898.21     13.21 o 
   3   4   6       47.71       56.54      4.49 o 
   4   4   6      180.70      186.10      8.86 o 
   5   4   6       51.00       50.24      5.17 o 
   6   4   6        6.17        6.35      3.46 o 
   7   4   6       17.45       15.19      6.01 o 
   8   4   6        4.39        4.43      5.38 o 
  -8   5   6       11.24       15.96      5.70 o 
  -7   5   6       17.81       17.08      5.03 o 
  -6   5   6       15.68       11.06      4.36 o 
  -5   5   6       46.78       43.58      3.99 o 
  -4   5   6      174.64      179.72      6.42 o 
  -3   5   6      210.19      227.80      6.88 o 
  -2   5   6       31.90       32.61      3.14 o 
  -1   5   6       14.00       17.71      1.62 o 
   0   5   6      140.58      165.81      4.16 o 
   1   5   6       14.13       15.26      2.35 o 
   2   5   6       31.81       36.01      3.74 o 
   3   5   6      209.79      228.97      6.85 o 
   4   5   6      174.60      177.68      8.09 o 
   5   5   6       46.64       42.36      4.14 o 
   6   5   6       15.70       15.76      4.55 o 
   7   5   6       17.76       16.91      4.86 o 
   8   5   6       11.25        9.81      6.01 o 
  -7   6   6       73.82       72.96      7.79 o 
  -6   6   6       31.94       33.85      5.70 o 
  -5   6   6        1.50       -1.66      2.05 o 
  -4   6   6       23.03       23.19      3.23 o 
  -3   6   6      111.75      115.44      7.47 o 
  -2   6   6      136.97      138.89      5.96 o 
  -1   6   6      190.84      188.57      4.65 o 
   0   6   6       34.19       31.47      2.38 o 
   1   6   6      190.96      187.06      4.58 o 
   2   6   6      137.15      138.61      6.04 o 
   3   6   6      111.46      108.82      5.10 o 
   4   6   6       23.10       21.71      3.12 o 
   5   6   6        1.50       -1.07      2.66 o 
   6   6   6       32.02       26.27      6.80 o 
   7   6   6       73.83       69.15      7.72 o 
  -7   7   6       20.41       21.33      5.90 o 
  -6   7   6       18.57       21.93      5.31 o 
  -5   7   6      137.04      136.65      6.83 o 
  -4   7   6       52.45       59.27      4.64 o 
  -3   7   6      408.83      401.06     10.15 o 
  -2   7   6       41.28       46.27      5.01 o 
  -1   7   6      268.39      251.70      7.17 o 
   0   7   6       43.94       41.11      2.55 o 
   1   7   6      268.36      259.21      7.06 o 
   2   7   6       41.37       35.58      3.19 o 
   3   7   6      409.13      390.49      9.62 o 
   4   7   6       52.46       53.53      4.28 o 
   5   7   6      136.95      136.13     15.82 o 
   6   7   6       18.59       25.27      5.36 o 
   7   7   6       20.43       16.14      4.86 o 
  -7   8   6        9.26       11.13      5.13 o 
  -6   8   6       81.79      103.71      6.91 o 
  -5   8   6       67.52       73.67      9.61 o 
  -4   8   6       11.43       12.38      4.78 o 
  -3   8   6      138.46      140.65      6.29 o 
  -2   8   6      110.27      103.28      6.16 o 
  -1   8   6      305.91      295.46      8.17 o 
   0   8   6       25.18       22.02      2.31 o 
   1   8   6      305.50      299.28      8.00 o 
   2   8   6      110.35      110.47      5.14 o 
   3   8   6      138.72      139.00      5.98 o 
   4   8   6       11.48       14.21      4.01 o 
   5   8   6       67.41       80.39      7.37 o 
   6   8   6       81.65       96.14      8.59 o 
   7   8   6        9.28        3.72      3.87 o 
  -7   9   6       19.39       20.21      5.93 o 
  -6   9   6       24.19       15.47      4.04 o 
  -5   9   6        7.89        4.02      3.01 o 
  -4   9   6      132.32      135.30     12.95 o 
  -3   9   6       69.84       65.70      5.49 o 
  -2   9   6       33.34       33.52      5.23 o 
  -1   9   6       39.69       44.47      3.86 o 
   0   9   6      141.26      135.11      5.63 o 
   1   9   6       39.83       44.84      3.81 o 
   2   9   6       33.36       24.79      3.25 o 
   3   9   6       69.85       71.15     11.39 o 
   4   9   6      132.50      123.44     16.14 o 
   5   9   6        7.84        9.13      4.18 o 
   6   9   6       24.22       36.24      6.25 o 
   7   9   6       19.40        7.56      6.80 o 
  -6  10   6       11.93       12.39      4.16 o 
  -5  10   6        6.42        4.53      3.78 o 
  -4  10   6       18.87       16.81      3.57 o 
  -3  10   6       16.12       19.42      4.15 o 
  -2  10   6        4.12        1.53      2.25 o 
  -1  10   6       35.41       44.73      5.38 o 
   0  10   6        9.13        9.82      2.60 o 
   1  10   6       35.38       32.76      3.59 o 
   2  10   6        4.12        4.86      2.36 o 
   3  10   6       16.11       14.57      4.23 o 
   4  10   6       18.91       27.11      5.23 o 
   5  10   6        6.41        5.52      3.96 o 
   6  10   6       11.93       13.93     11.71 o 
  -6  11   6        3.17        2.30      3.46 o 
  -5  11   6        9.94        8.59      3.56 o 
  -4  11   6        4.14        7.78      3.22 o 
  -3  11   6       47.32       51.60      7.39 o 
  -2  11   6       35.04       44.68      5.24 o 
  -1  11   6        5.83        7.06      3.50 o 
   0  11   6       81.20       99.61      7.37 o 
   1  11   6        5.86        5.14      2.41 o 
   2  11   6       35.11       29.79      4.78 o 
   3  11   6       47.28       43.07      5.68 o 
   4  11   6        4.13        5.09      3.65 o 
   5  11   6        9.93       15.61      5.09 o 
   6  11   6        3.18        7.49      4.55 o 
  -5  12   6        3.43        5.49      3.37 o 
  -4  12   6        1.24        0.45      2.93 o 
  -3  12   6        2.22        1.91      2.66 o 
  -2  12   6       24.45       21.54      6.80 o 
  -1  12   6        5.99        3.96      3.19 o 
   0  12   6        0.31        1.86      3.32 o 
   1  12   6        5.97        7.44      3.58 o 
   2  12   6       24.47       21.31      4.68 o 
   3  12   6        2.23        3.15      3.56 o 
   4  12   6        1.25        3.81      3.69 o 
   5  12   6        3.42        3.96      4.03 o 
  -4  13   6        1.76        2.43      3.16 o 
  -3  13   6        9.24        3.06      3.95 o 
  -2  13   6       15.77       18.81      4.68 o 
  -1  13   6        2.34        7.24      6.01 o 
   0  13   6        0.02        0.32      3.16 o 
   1  13   6        2.33        6.01      5.06 o 
   2  13   6       15.76       19.26      4.90 o 
   3  13   6        9.24        5.65      4.01 o 
   4  13   6        1.74        2.40      3.91 o 
  -3  14   6        0.36       -0.84      3.78 o 
  -2  14   6        2.89        1.38      3.56 o 
  -1  14   6        5.43        5.54      4.01 o 
   0  14   6        3.31        2.85      5.06 o 
   1  14   6        5.47       13.29      6.96 o 
   2  14   6        2.90        1.73      3.78 o 
   3  14   6        0.35        4.82      4.01 o 
  -1  15   6        6.53        7.91      6.01 o 
   0  15   6        1.09        7.91      6.33 o 
   1  15   6        6.52        1.90      5.38 o 
   1   0   7      281.28      331.88      8.77 o 
   2   0   7      417.23      400.10      6.39 o 
   3   0   7       64.34       62.43      4.83 o 
   4   0   7       87.14       92.07      6.33 o 
   5   0   7        8.27        4.18      2.51 o 
   6   0   7        5.83       10.44      5.38 o 
   7   0   7        0.02        0.63      4.11 o 
   8   0   7        4.06        4.43      6.01 o 
  -8   1   7        0.62        0.63      5.70 o 
  -7   1   7       30.62       42.09      8.23 o 
  -6   1   7        5.93        5.05      3.46 o 
  -5   1   7        1.92       -0.90      2.28 o 
  -4   1   7      106.95      109.51      6.25 o 
  -3   1   7      271.87      282.81      9.04 o 
  -2   1   7       69.66       70.07      3.54 o 
  -1   1   7      151.66      181.73      4.21 o 
   0   1   7     1130.97     1229.37     13.85 o 
   1   1   7      151.69      181.74      3.97 o 
   2   1   7       69.61       69.26      3.58 o 
   3   1   7      271.78      272.85      7.25 o 
   4   1   7      106.92      118.62      5.10 o 
   5   1   7        1.90       -4.11      2.85 o 
   6   1   7        5.96        3.80      4.75 o 
   7   1   7       30.64       30.38      6.96 o 
   8   1   7        0.61        8.23      6.33 o 
  -8   2   7        0.82        4.43      6.01 o 
  -7   2   7       14.32       10.13      5.70 o 
  -6   2   7       24.90       22.10      4.46 o 
  -5   2   7       39.75       40.79      6.17 o 
  -4   2   7       48.19       46.58      4.68 o 
  -3   2   7      349.23      366.37      7.85 o 
  -2   2   7      110.67      112.69      4.10 o 
  -1   2   7      640.72      671.14     10.95 o 
   0   2   7        0.00        0.98      1.25 o 
   1   2   7      640.81      677.89     11.12 o 
   2   2   7      110.92      107.13      4.23 o 
   3   2   7      348.88      347.62     13.53 o 
   4   2   7       48.08       63.20      6.80 o 
   5   2   7       39.79       42.26      5.13 o 
   6   2   7       24.90       24.05      6.01 o 
   7   2   7       14.33        2.53      4.75 o 
  -8   3   7        8.83       17.40      7.59 o 
  -7   3   7       12.32       12.38      4.55 o 
  -6   3   7       27.81       20.08      4.68 o 
  -5   3   7      151.14      147.22     13.45 o 
  -4   3   7       40.40       44.20      5.70 o 
  -3   3   7      430.09      442.55      9.26 o 
  -2   3   7      497.29      527.21     12.75 o 
  -1   3   7      846.38      928.10     10.99 o 
   0   3   7        4.97        7.45      1.62 o 
   1   3   7      846.79      911.31     13.76 o 
   2   3   7      497.23      533.13     12.77 o 
   3   3   7      429.75      460.20      9.25 o 
   4   3   7       40.44       41.61     11.39 o 
   5   3   7      151.15      156.05      8.44 o 
   6   3   7       27.83       23.09      4.58 o 
   7   3   7       12.34       11.71      6.01 o 
  -8   4   7       12.69        7.28      6.96 o 
  -7   4   7        8.64        8.54      4.48 o 
  -6   4   7        8.55        5.23      3.69 o 
  -5   4   7       17.01       13.71      4.13 o 
  -4   4   7       43.49       50.40      3.81 o 
  -3   4   7      140.37      137.75      5.35 o 
  -2   4   7       41.90       40.72      4.42 o 
  -1   4   7      161.55      155.41      7.82 o 
   0   4   7       73.50       68.79      3.29 o 
   1   4   7      161.80      159.59      4.98 o 
   2   4   7       41.96       43.51      3.02 o 
   3   4   7      140.14      137.58      6.93 o 
   4   4   7       43.50       49.86      5.09 o 
   5   4   7       17.03       16.75      4.03 o 
   6   4   7        8.58        5.78      6.80 o 
   8   4   7       12.68       10.76      6.33 o 
  -7   5   7       24.09       31.64      6.03 o 
  -6   5   7        3.49        3.39      3.69 o 
  -5   5   7      133.32      131.68     11.39 o 
  -4   5   7        9.13        7.97      2.60 o 
  -3   5   7      152.80      150.66      5.75 o 
  -2   5   7       61.80       61.00      8.26 o 
  -1   5   7      122.20      110.27      4.56 o 
   0   5   7       27.35       26.48      2.05 o 
   1   5   7      121.87      123.14      3.81 o 
   2   5   7       61.80       59.98      3.75 o 
   3   5   7      152.47      146.01      5.81 o 
   4   5   7        9.22        7.82      2.74 o 
   5   5   7      132.96      135.33      6.61 o 
   6   5   7        3.50        6.66      3.91 o 
   7   5   7       24.04       17.79      4.91 o 
  -7   6   7       30.61       31.43      6.39 o 
  -6   6   7       16.93       20.16      5.00 o 
  -5   6   7       51.28       53.12      6.25 o 
  -4   6   7       22.16       17.99      3.34 o 
  -3   6   7      124.82      129.05      5.70 o 
  -2   6   7       95.82      106.69      4.91 o 
  -1   6   7      431.64      428.81      9.36 o 
   0   6   7       43.64       54.03      4.98 o 
   1   6   7      431.77      410.67      7.44 o 
   2   6   7       95.90       93.34      6.11 o 
   3   6   7      124.45      135.37      5.85 o 
   4   6   7       22.15       20.89      3.26 o 
   5   6   7       51.36       51.41      4.61 o 
   6   6   7       16.96       21.71      5.13 o 
   7   6   7       30.55       34.91      6.53 o 
  -7   7   7       11.79        9.42      4.81 o 
  -6   7   7        1.29        4.26      4.01 o 
  -5   7   7       97.03       98.59      6.82 o 
  -4   7   7       12.48       11.83      3.91 o 
  -3   7   7       20.80       25.77      3.46 o 
  -2   7   7       24.20       21.64      3.11 o 
  -1   7   7       94.65       99.56      4.86 o 
   0   7   7       38.66       37.57      2.62 o 
   1   7   7       94.58       99.76      4.69 o 
   2   7   7       24.24       26.30      4.71 o 
   3   7   7       20.68       22.88      3.38 o 
   4   7   7       12.51        8.23      2.69 o 
   5   7   7       97.16       85.39      7.61 o 
   6   7   7        1.31        2.92      3.78 o 
   7   7   7       11.78       10.58      4.91 o 
  -7   8   7       25.86       24.19      6.15 o 
  -6   8   7        0.27        3.03      5.38 o 
  -5   8   7      222.15      235.98     12.62 o 
  -4   8   7      127.40      115.33      6.46 o 
  -3   8   7      569.55      588.66     13.24 o 
  -2   8   7       24.64       29.11      7.68 o 
  -1   8   7     1368.44     1323.64     20.34 o 
   0   8   7        0.26        4.67      4.75 o 
   1   8   7     1369.03     1357.63     20.33 o 
   2   8   7       24.83       22.51      3.07 o 
   3   8   7      569.14      572.95     12.66 o 
   4   8   7      127.33      110.82     28.48 o 
   5   8   7      222.17      238.68     11.39 o 
   6   8   7        0.26        2.53      3.46 o 
   7   8   7       25.85       37.00      7.91 o 
  -6   9   7       31.29       32.11      6.48 o 
  -5   9   7       36.33       46.07      5.07 o 
  -4   9   7       24.41       24.59      6.32 o 
  -3   9   7       24.51       36.24      4.96 o 
  -2   9   7       48.97       41.23      4.09 o 
  -1   9   7        9.42        5.61      2.43 o 
   0   9   7       39.35       35.68      4.70 o 
   1   9   7        9.45       10.35      2.66 o 
   2   9   7       48.95       50.31      4.55 o 
   3   9   7       24.46       24.84      3.49 o 
   4   9   7       24.40       28.83      5.13 o 
   5   9   7       36.32       36.47      5.82 o 
   6   9   7       31.30       27.84      6.03 o 
  -6  10   7       24.54       26.81      6.30 o 
  -5  10   7       30.89       40.51      8.36 o 
  -4  10   7       16.87       16.35      4.38 o 
  -3  10   7       25.30       25.41      3.99 o 
  -2  10   7       76.54       69.75      5.17 o 
  -1  10   7       18.05       18.02      4.23 o 
   0  10   7      123.95      131.10      8.27 o 
   1  10   7       17.99       15.47      3.19 o 
   2  10   7       76.47       81.06      6.58 o 
   3  10   7       25.33       30.21      5.03 o 
   4  10   7       16.88       28.94      5.25 o 
   5  10   7       30.87       28.41      5.36 o 
   6  10   7       24.51       34.59      6.58 o 
  -5  11   7        6.00        3.00      3.34 o 
  -4  11   7       21.05       18.16      4.74 o 
  -3  11   7        8.38        6.82      5.40 o 
  -2  11   7       15.87       13.45      4.25 o 
  -1  11   7        3.00        5.38      3.36 o 
   0  11   7       17.80       20.24      4.46 o 
   1  11   7        3.00        4.81      3.24 o 
   2  11   7       15.87       13.72      4.01 o 
   3  11   7        8.35       16.61      4.36 o 
   4  11   7       21.12       18.51      4.92 o 
   5  11   7        6.01        4.04      3.95 o 
  -5  12   7        2.81        5.33      3.64 o 
  -4  12   7        6.66        7.31      3.63 o 
  -3  12   7        0.32        2.08      4.06 o 
  -2  12   7       14.02       14.71      7.44 o 
  -1  12   7        5.42        5.74      4.11 o 
   0  12   7        7.45        8.35      3.69 o 
   1  12   7        5.41        4.57      3.46 o 
   2  12   7       14.01       12.66      4.03 o 
   3  12   7        0.32       -0.75      3.19 o 
   4  12   7        6.64        6.20      4.23 o 
   5  12   7        2.82        4.93      5.06 o 
  -4  13   7       12.36       16.48      4.37 o 
  -3  13   7        1.01       -3.54      8.23 o 
  -2  13   7        0.56       -1.58      3.46 o 
  -1  13   7        1.45        9.02      4.03 o 
   0  13   7       52.88       56.71      6.80 o 
   1  13   7        1.46        1.27      4.11 o 
   2  13   7        0.56       -1.13      3.11 o 
   3  13   7        1.01       -1.10      3.46 o 
   4  13   7       12.38       16.77      5.15 o 
  -2  14   7        3.89        3.48      5.70 o 
  -1  14   7       23.10       33.24      6.27 o 
   0  14   7        8.33        8.54      5.70 o 
   1  14   7       23.13       32.28      8.86 o 
   2  14   7        3.86        9.18      6.33 o 
   0   0   8        0.97        1.67      1.52 o 
   1   0   8        7.99        9.65      1.42 o 
   2   0   8       44.76       48.40      3.33 o 
   3   0   8       98.46       97.29      7.43 o 
   4   0   8       12.93       11.00      2.97 o 
   5   0   8       78.78       76.45      6.65 o 
   6   0   8        0.53        5.06      4.75 o 
   7   0   8        0.50       -3.16      4.43 o 
   8   0   8        2.28       -1.27      5.38 o 
  -8   1   8        8.50        0.63      5.06 o 
  -7   1   8        2.80       11.08      6.01 o 
  -6   1   8        4.11       -0.32      4.75 o 
  -5   1   8       34.06       31.00      4.55 o 
  -4   1   8        4.73        3.85      2.51 o 
  -3   1   8       18.04       15.70      3.01 o 
  -2   1   8      116.63      117.30      4.07 o 
  -1   1   8      184.24      194.87      5.21 o 
   0   1   8        2.57        7.35      1.39 o 
   1   1   8      184.41      200.72      4.48 o 
   2   1   8      116.59      119.59      4.78 o 
   3   1   8       18.05       17.35      2.50 o 
   4   1   8        4.70        2.04      1.94 o 
   5   1   8       34.08       47.15      7.59 o 
   6   1   8        4.11        1.90      4.43 o 
   7   1   8        2.79        3.80      5.38 o 
   8   1   8        8.51       11.71      6.65 o 
  -8   2   8       18.76       21.20      7.59 o 
  -7   2   8       12.30       16.77      6.96 o 
  -6   2   8       14.06       15.56      4.25 o 
  -5   2   8       22.58       20.08      4.23 o 
  -4   2   8       58.54       54.30      5.03 o 
  -3   2   8       60.66       57.53      4.92 o 
  -2   2   8       75.89       75.45      3.67 o 
  -1   2   8      220.01      210.47      8.27 o 
   0   2   8       24.39       28.00      2.46 o 
   1   2   8      220.00      215.23      9.71 o 
   2   2   8       76.07       84.56      5.31 o 
   3   2   8       60.55       53.41      5.54 o 
   4   2   8       58.29       53.65      5.36 o 
   5   2   8       22.60       18.38      4.13 o 
   6   2   8       14.05       15.82      5.70 o 
   7   2   8       12.30       15.51      6.01 o 
  -8   3   8        2.32        5.70      6.01 o 
  -7   3   8        1.29       -2.85      4.43 o 
  -6   3   8        3.06        6.50      5.06 o 
  -5   3   8       78.67       71.16      9.49 o 
  -4   3   8      169.92      180.21      8.50 o 
  -3   3   8       39.90       40.28      4.75 o 
  -2   3   8       95.70       92.18      4.19 o 
  -1   3   8      450.86      492.11      9.71 o 
   0   3   8      443.00      470.59      9.36 o 
   1   3   8      450.04      498.51     16.68 o 
   2   3   8       95.66       88.02      4.24 o 
   3   3   8       39.87       43.55      6.96 o 
   4   3   8      170.03      171.89     11.23 o 
   5   3   8       78.60       67.63     10.28 o 
   6   3   8        3.07        8.72      3.95 o 
   7   3   8        1.29        7.59      5.70 o 
  -7   4   8       14.23       11.76      4.78 o 
  -6   4   8       31.76       40.28      7.44 o 
  -5   4   8      166.99      167.21      9.06 o 
  -4   4   8       99.84      107.19      7.27 o 
  -3   4   8       32.18       29.80      3.19 o 
  -2   4   8       75.50       72.18      3.99 o 
  -1   4   8       97.37       93.49      4.31 o 
   0   4   8       58.01       57.40      4.57 o 
   1   4   8       97.34      101.55      4.63 o 
   2   4   8       75.47       73.04      3.89 o 
   3   4   8       32.14       33.04      4.32 o 
   4   4   8       99.91      108.73     12.02 o 
   5   4   8      166.86      162.68      8.96 o 
   6   4   8       31.68       34.48      5.47 o 
  -7   5   8       35.09       33.03      6.13 o 
  -6   5   8       19.41       21.52      5.15 o 
  -5   5   8        4.33        3.66      4.75 o 
  -4   5   8       54.47       55.85      5.80 o 
  -3   5   8       44.51       39.83      3.62 o 
  -2   5   8      147.08      148.89      5.65 o 
  -1   5   8       77.46       85.86      8.15 o 
   0   5   8      391.96      370.91      8.56 o 
   1   5   8       77.50       72.75      3.30 o 
   2   5   8      147.19      159.80     11.86 o 
   3   5   8       44.50       48.84      3.98 o 
   4   5   8       54.46       68.86     10.60 o 
   5   5   8        4.29        5.30      3.32 o 
   6   5   8       19.42       23.94      4.14 o 
   7   5   8       35.05       33.22      6.37 o 
  -7   6   8        2.19        1.54      4.59 o 
  -6   6   8       15.95       11.85      6.80 o 
  -5   6   8       41.38       49.14      6.49 o 
  -4   6   8       20.89       21.01      3.41 o 
  -3   6   8       76.56       66.82      4.65 o 
  -2   6   8       45.22       39.19      3.59 o 
  -1   6   8        3.07        2.99      1.88 o 
   0   6   8        1.83        5.77      1.93 o 
   1   6   8        3.05        2.37      2.50 o 
   2   6   8       45.18       45.01      3.78 o 
   3   6   8       76.48       67.51      4.59 o 
   4   6   8       20.84       23.71      5.89 o 
   5   6   8       41.19       35.06      4.28 o 
   6   6   8       15.95       11.02      4.58 o 
   7   6   8        2.17        1.53      6.96 o 
  -7   7   8       24.91       28.34      6.22 o 
  -6   7   8        1.84       11.21      4.56 o 
  -5   7   8       77.92       73.01     11.23 o 
  -4   7   8        1.07       -1.87      2.22 o 
  -3   7   8      208.11      218.98      9.55 o 
  -2   7   8       94.65      105.74      9.48 o 
  -1   7   8      583.93      599.69     12.20 o 
   0   7   8        0.22        2.37      1.94 o 
   1   7   8      583.19      577.94     14.74 o 
   2   7   8       94.61       91.21      6.43 o 
   3   7   8      208.27      212.66      7.55 o 
   4   7   8        1.05        2.64      3.11 o 
   5   7   8       77.84       71.26     13.29 o 
   6   7   8        1.82       -3.15      3.01 o 
   7   7   8       24.92       14.15      9.49 o 
  -6   8   8        7.73        8.60      4.78 o 
  -5   8   8       74.37       76.46     11.23 o 
  -4   8   8       10.22        8.18      3.06 o 
  -3   8   8      398.56      413.55     11.48 o 
  -2   8   8        4.41        8.71      2.80 o 
  -1   8   8      827.06      811.55     15.22 o 
   0   8   8      121.95      121.49     16.61 o 
   1   8   8      826.55      833.89     17.55 o 
   2   8   8        4.43        8.51      2.48 o 
   3   8   8      398.59      424.25     10.90 o 
   4   8   8       10.26        5.15      2.68 o 
   5   8   8       74.31       78.63      7.72 o 
   6   8   8        7.72        8.92      4.46 o 
  -6   9   8        1.54        9.81      5.15 o 
  -5   9   8       45.72       46.85      5.21 o 
  -4   9   8       36.82       34.17      5.00 o 
  -3   9   8      329.82      339.78     10.51 o 
  -2   9   8       18.28       15.95      3.25 o 
  -1   9   8      443.97      444.14     24.52 o 
   0   9   8       74.87       67.47      6.04 o 
   1   9   8      443.81      433.33     13.85 o 
   2   9   8       18.23       18.13      3.11 o 
   3   9   8      329.56      337.57     15.98 o 
   4   9   8       36.81       35.57      5.58 o 
   5   9   8       45.74       44.64      6.48 o 
   6   9   8        1.54        7.88      4.36 o 
  -5  10   8       29.97       36.17      5.07 o 
  -4  10   8       34.01       39.87      4.87 o 
  -3  10   8       16.08       17.87      3.70 o 
  -2  10   8       71.26       71.99      5.41 o 
  -1  10   8       11.44        8.24      3.56 o 
   0  10   8       15.37       17.34      6.96 o 
   1  10   8       11.39       11.55      3.58 o 
   2  10   8       71.17       54.95      4.61 o 
   3  10   8       16.18       12.96      4.13 o 
   4  10   8       33.99       32.80      5.58 o 
   5  10   8       29.92       23.67      5.37 o 
  -5  11   8       15.90       15.61      4.26 o 
  -4  11   8       15.42        9.81      3.59 o 
  -3  11   8        5.21        5.02      2.97 o 
  -2  11   8        6.54        2.23      3.42 o 
  -1  11   8       11.61       15.52      5.22 o 
   0  11   8        1.38        1.58      2.91 o 
   1  11   8       11.58       12.38      5.06 o 
   2  11   8        6.51        0.46      2.44 o 
   3  11   8        5.19        6.33      3.58 o 
   4  11   8       15.41       14.69      4.90 o 
   5  11   8       15.87       28.87      5.90 o 
  -4  12   8        5.88        5.14      3.40 o 
  -3  12   8       13.93       24.47      5.62 o 
  -2  12   8        7.64        7.63      4.27 o 
  -1  12   8       20.01       22.79      5.15 o 
   0  12   8        0.40       -1.92      2.66 o 
   1  12   8       19.99       17.55      4.58 o 
   2  12   8        7.65        7.59      5.06 o 
   3  12   8       13.95       13.15      4.36 o 
   4  12   8        5.90        7.40      4.36 o 
  -3  13   8       11.60       19.05      5.85 o 
  -2  13   8       28.57       32.34     14.24 o 
  -1  13   8       12.41       15.17      4.81 o 
   0  13   8        2.63        1.81      5.38 o 
   1  13   8       12.40       12.66      5.70 o 
   2  13   8       28.57       31.64      8.54 o 
   3  13   8       11.64        9.67      6.65 o 
  -1  14   8       24.26       35.95      6.25 o 
   0  14   8        4.02        6.65      5.70 o 
   1  14   8       24.18       26.90      8.54 o 
   1   0   9       19.64       18.06      2.62 o 
   2   0   9        8.15        9.17      2.03 o 
   3   0   9       20.48       18.10      2.91 o 
   4   0   9        0.49        4.15      2.51 o 
   5   0   9        3.08        6.01      4.75 o 
   6   0   9       47.92       42.40      8.23 o 
   7   0   9        0.00        2.85      5.06 o 
  -7   1   9        0.75        0.32      5.70 o 
  -6   1   9       15.57       12.66      6.33 o 
  -5   1   9       10.53       10.21      3.56 o 
  -4   1   9        0.50       -2.47      2.53 o 
  -3   1   9       49.16       43.92      4.55 o 
  -2   1   9       42.82       38.63      4.03 o 
  -1   1   9       40.85       35.59      2.82 o 
   0   1   9       25.24       25.17      2.33 o 
   1   1   9       40.85       47.78      4.47 o 
   2   1   9       42.83       46.52      3.51 o 
   3   1   9       49.10       48.22      3.76 o 
   4   1   9        0.51       -1.90      1.91 o 
   5   1   9       10.55       20.88      6.01 o 
   6   1   9       15.55       25.95      6.96 o 
   7   1   9        0.76       -0.95      5.06 o 
  -7   2   9        1.14       -6.96      4.75 o 
  -6   2   9       36.09       33.19      5.37 o 
  -5   2   9       14.13        4.11      3.24 o 
  -4   2   9       18.83       18.09      7.12 o 
  -3   2   9       28.07       27.30      4.01 o 
  -2   2   9       68.66       71.83      5.37 o 
  -1   2   9       16.55       13.66      2.13 o 
   0   2   9        3.62        3.85      1.68 o 
   1   2   9       16.67       17.19      2.41 o 
   2   2   9       68.60       71.29      4.14 o 
   3   2   9       28.06       30.39      4.40 o 
   4   2   9       18.79       22.53      4.32 o 
   5   2   9       14.12        9.39      4.90 o 
   6   2   9       36.06       39.87      7.59 o 
   7   2   9        1.15       -0.63      5.06 o 
  -7   3   9       39.41       41.14      9.49 o 
  -6   3   9       45.18       54.68      8.86 o 
  -5   3   9       54.45       68.06      6.60 o 
  -4   3   9       18.80       16.00      6.49 o 
  -3   3   9      296.81      293.53     10.73 o 
  -2   3   9      142.70      147.92      5.40 o 
  -1   3   9      520.92      514.93     10.35 o 
   0   3   9       96.39      103.92      6.37 o 
   1   3   9      520.90      505.56     10.26 o 
   2   3   9      142.38      144.88      5.40 o 
   3   3   9      296.81      305.04     11.06 o 
   4   3   9       18.74       28.58      5.38 o 
   5   3   9       54.37       58.62      6.22 o 
   6   3   9       45.12       39.24      9.18 o 
   7   3   9       39.47       37.34      7.91 o 
  -7   4   9       72.58       83.76     10.76 o 
  -6   4   9       69.15       65.77      7.05 o 
  -5   4   9       91.37       95.70      7.72 o 
  -4   4   9       57.36       60.09      7.75 o 
  -3   4   9      161.80      158.40      8.16 o 
  -2   4   9      170.96      158.71      5.91 o 
  -1   4   9       62.27       63.08      3.99 o 
   0   4   9      331.77      325.16      8.14 o 
   1   4   9       62.28       61.17      3.80 o 
   2   4   9      171.04      170.59      8.86 o 
   3   4   9      161.54      161.82      8.15 o 
   4   4   9       57.37       61.88      6.13 o 
   5   4   9       91.29       87.63      7.75 o 
   6   4   9       69.14       69.62      6.98 o 
  -7   5   9       18.71       18.67      5.82 o 
  -6   5   9       21.28       23.06      5.23 o 
  -5   5   9        4.64       -0.78      3.11 o 
  -4   5   9       30.40       26.01      4.92 o 
  -3   5   9       27.59       29.07      4.58 o 
  -2   5   9       23.54       22.92      3.46 o 
  -1   5   9        4.33        2.40      1.81 o 
   0   5   9       16.99       16.10      2.92 o 
   1   5   9        4.33        3.15      1.64 o 
   2   5   9       23.56       27.31      4.08 o 
   3   5   9       27.73       23.79      4.59 o 
   4   5   9       30.36       31.22      4.81 o 
   5   5   9        4.63        5.51      3.33 o 
   6   5   9       21.29       26.32      4.40 o 
   7   5   9       18.75       26.01      6.80 o 
  -7   6   9        3.36        3.58      5.38 o 
  -6   6   9       40.28       38.79      6.35 o 
  -5   6   9       46.36       49.06      8.07 o 
  -4   6   9        4.61        4.72      3.56 o 
  -3   6   9       39.27       39.73      6.53 o 
  -2   6   9        8.85        8.69      2.51 o 
  -1   6   9       53.11       48.32      5.72 o 
   0   6   9       27.50       27.71      5.03 o 
   1   6   9       53.32       52.52      5.97 o 
   2   6   9        8.82        8.28      2.42 o 
   3   6   9       39.19       37.46      3.83 o 
   4   6   9        4.62        7.29      2.73 o 
   5   6   9       46.41       44.95      5.52 o 
   6   6   9       40.21       52.05      9.65 o 
   7   6   9        3.37        6.01      4.70 o 
  -6   7   9       20.27       22.89      6.96 o 
  -5   7   9       29.36       27.14      7.59 o 
  -4   7   9       14.25       20.50      5.06 o 
  -3   7   9      162.90      148.54     11.60 o 
  -2   7   9       42.87       45.69      4.18 o 
  -1   7   9      185.10      188.88      6.87 o 
   0   7   9      103.01      110.83      6.21 o 
   1   7   9      185.10      180.35      8.61 o 
   2   7   9       42.81       46.37      4.59 o 
   3   7   9      162.97      169.38      6.98 o 
   4   7   9       14.30       24.75      3.75 o 
   5   7   9       29.30       29.50      8.00 o 
   6   7   9       20.24       14.84     11.39 o 
  -6   8   9        1.13        2.99      4.36 o 
  -5   8   9       11.42       17.10      5.23 o 
  -4   8   9       13.02        9.09      4.13 o 
  -3   8   9       81.75       85.27      5.76 o 
  -2   8   9        5.22        3.54      2.48 o 
  -1   8   9       79.23       65.12      4.64 o 
   0   8   9        2.20        1.21      4.11 o 
   1   8   9       79.07       78.23      6.48 o 
   2   8   9        5.24        6.86      3.03 o 
   3   8   9       81.84       90.12     10.75 o 
   4   8   9       13.00       17.14      3.49 o 
   5   8   9       11.41       14.39      4.55 o 
   6   8   9        1.13        3.97      4.32 o 
  -6   9   9        3.54        1.27      8.86 o 
  -5   9   9      101.96      108.00     25.16 o 
  -4   9   9       19.65       23.45      5.83 o 
  -3   9   9      320.40      334.77     10.45 o 
  -2   9   9       87.82       83.60      5.64 o 
  -1   9   9      641.27      643.75     17.90 o 
   0   9   9        4.40        3.66      2.97 o 
   1   9   9      641.69      615.96     17.41 o 
   2   9   9       87.76       79.23      5.32 o 
   3   9   9      319.90      318.06     12.30 o 
   4   9   9       19.64       22.61      4.79 o 
   5   9   9      101.94       98.73     11.71 o 
   6   9   9        3.54        7.00      4.36 o 
  -5  10   9       19.29       19.81      6.49 o 
  -4  10   9        8.41        9.66      3.51 o 
  -3  10   9       21.63       34.60      4.56 o 
  -2  10   9        8.14        6.45      3.56 o 
  -1  10   9       44.80       50.04     14.40 o 
   0  10   9       14.48        9.20      6.65 o 
   1  10   9       44.74       42.76      5.54 o 
   2  10   9        8.15        7.25      3.80 o 
   3  10   9       21.55       25.14      5.03 o 
   4  10   9        8.44       14.69      4.68 o 
   5  10   9       19.28       22.19      5.36 o 
  -4  11   9        0.67       -0.85      3.02 o 
  -3  11   9       16.01       17.58      3.89 o 
  -2  11   9        5.63       10.27      7.59 o 
  -1  11   9        0.56        0.77      3.01 o 
   0  11   9        3.76        4.90      3.24 o 
   1  11   9        0.55        7.28      3.58 o 
   2  11   9        5.62        8.68      6.80 o 
   3  11   9       16.03       16.26      4.58 o 
   4  11   9        0.66        1.75      3.65 o 
  -3  12   9       11.62        9.52      5.06 o 
  -2  12   9        5.40        4.46      3.87 o 
  -1  12   9       15.00       12.25      4.46 o 
   0  12   9        3.60        0.12      2.88 o 
   1  12   9       15.06       13.14      4.32 o 
   2  12   9        5.42       13.92      6.33 o 
   3  12   9       11.61        7.28      6.01 o 
  -2  13   9        3.77        1.27      3.91 o 
  -1  13   9       28.58       50.34      7.05 o 
   0  13   9        3.40        0.12      5.06 o 
   1  13   9       28.67       30.38      8.86 o 
   2  13   9        3.79       11.71      6.01 o 
   0   0  10        7.72        8.11      6.49 o 
   1   0  10        3.49        1.60      2.53 o 
   2   0  10       28.38       36.89      4.73 o 
   3   0  10       16.42       12.70      2.68 o 
   4   0  10      144.88      135.72      7.66 o 
   5   0  10       11.37       12.66      6.01 o 
   6   0  10        3.44        7.59      5.70 o 
   7   0  10       31.82       58.22     10.13 o 
  -7   1  10        7.61        9.18      6.96 o 
  -6   1  10       26.55       32.91      8.23 o 
  -5   1  10       50.49       46.20      5.68 o 
  -4   1  10       64.93       69.50      6.80 o 
  -3   1  10       50.99       55.62      5.23 o 
  -2   1  10      118.08      112.99      6.48 o 
  -1   1  10       77.33       68.83      5.25 o 
   0   1  10        0.01       -0.05      1.62 o 
   1   1  10       76.96       85.47      4.66 o 
   2   1  10      117.90      102.11      9.20 o 
   3   1  10       50.87       55.34      6.27 o 
   4   1  10       64.90       65.72      6.37 o 
   5   1  10       50.33       43.04      7.91 o 
   6   1  10       26.48       27.53      7.59 o 
   7   1  10        7.62        4.75      6.01 o 
  -7   2  10       29.00       48.73      9.81 o 
  -6   2  10       13.57       10.44      6.33 o 
  -5   2  10       31.43       36.49      5.40 o 
  -4   2  10       35.98       40.49      5.15 o 
  -3   2  10      185.46      185.01      8.72 o 
  -2   2  10       51.16       49.94      8.86 o 
  -1   2  10      539.11      536.02     12.82 o 
   0   2  10        9.81       10.44      2.28 o 
   1   2  10      539.32      571.38     11.54 o 
   2   2  10       51.05       52.46      5.16 o 
   3   2  10      185.55      174.20      6.83 o 
   4   2  10       35.98       36.63      7.28 o 
   5   2  10       31.40       31.63      5.48 o 
   6   2  10       13.58       15.82      6.65 o 
   7   2  10       29.03       26.90      7.91 o 
  -7   3  10       30.05       24.37      8.23 o 
  -6   3  10       12.26       10.10      4.75 o 
  -5   3  10      255.02      260.81     16.14 o 
  -4   3  10       43.94       39.13      5.25 o 
  -3   3  10      623.30      613.17     16.56 o 
  -2   3  10        7.98       11.38      4.59 o 
  -1   3  10     1012.96     1017.94     16.54 o 
   0   3  10       57.37       64.16      9.68 o 
   1   3  10     1012.28     1031.67     16.63 o 
   2   3  10        7.97       11.41      2.41 o 
   3   3  10      623.58      625.96     16.88 o 
   4   3  10       43.84       45.18      5.77 o 
   5   3  10      255.02      264.02     11.93 o 
   6   3  10       12.25       10.06      4.46 o 
   7   3  10       30.09       28.48      8.23 o 
  -7   4  10       16.05       20.25      7.91 o 
  -6   4  10        0.88        3.32      3.57 o 
  -5   4  10       55.57       59.02      6.60 o 
  -4   4  10       51.33       46.42      7.75 o 
  -3   4  10       79.32       72.92      6.37 o 
  -2   4  10       31.86       28.95      4.36 o 
  -1   4  10      243.14      233.05     11.52 o 
   0   4  10       10.91       11.72      2.49 o 
   1   4  10      243.64      223.04      7.15 o 
   2   4  10       31.92       30.07      4.59 o 
   3   4  10       79.28       65.68      6.80 o 
   4   4  10       51.24       50.89      6.08 o 
   5   4  10       55.69       67.19     23.73 o 
   6   4  10        0.89        6.67      5.22 o 
   7   4  10       16.03       20.25      7.59 o 
  -6   5  10        5.36        4.11      4.25 o 
  -5   5  10       59.35       68.04      7.25 o 
  -4   5  10       39.00       39.57      5.58 o 
  -3   5  10       18.23       10.50      4.59 o 
  -2   5  10        2.54        0.87      1.99 o 
  -1   5  10       11.86       11.29      2.56 o 
   0   5  10       16.02       17.07      2.91 o 
   1   5  10       11.94        9.69      2.51 o 
   2   5  10        2.53        2.47      2.03 o 
   3   5  10       18.29       17.07      4.13 o 
   4   5  10       38.98       47.86      9.97 o 
   5   5  10       59.58       56.84      6.39 o 
   6   5  10        5.35        4.89      3.39 o 
  -6   6  10        1.71        1.74      4.25 o 
  -5   6  10        1.45        3.54      3.91 o 
  -4   6  10        0.79       -2.16      3.11 o 
  -3   6  10        9.23        2.66      3.24 o 
  -2   6  10       14.12       10.61      2.73 o 
  -1   6  10       27.98       26.80      3.41 o 
   0   6  10       55.42       51.15      4.08 o 
   1   6  10       28.06       33.10      9.81 o 
   2   6  10       14.17       14.95      2.91 o 
   3   6  10        9.24        7.31      2.66 o 
   4   6  10        0.78        4.71      2.77 o 
   5   6  10        1.44        2.00      2.65 o 
   6   6  10        1.72        6.65      4.03 o 
  -6   7  10        2.62        2.62      5.22 o 
  -5   7  10       18.65       14.05      5.00 o 
  -4   7  10       32.50       31.09      5.36 o 
  -3   7  10       24.48       29.85      8.07 o 
  -2   7  10        7.52        4.08      2.42 o 
  -1   7  10        0.40        2.59      2.23 o 
   0   7  10       19.82       26.45      4.25 o 
   1   7  10        0.40       -0.16      2.46 o 
   2   7  10        7.51       10.02      3.46 o 
   3   7  10       24.42       20.53      4.56 o 
   4   7  10       32.47       37.15      4.54 o 
   5   7  10       18.67       17.24      3.79 o 
   6   7  10        2.62        6.20      7.59 o 
  -5   8  10       43.19       41.70      6.82 o 
  -4   8  10       16.94       18.85      5.23 o 
  -3   8  10       81.52       74.41     10.00 o 
  -2   8  10       26.31       20.80      3.59 o 
  -1   8  10      237.11      202.10      7.69 o 
   0   8  10       80.62       83.40      6.94 o 
   1   8  10      237.76      203.09      9.72 o 
   2   8  10       26.35       18.46      4.23 o 
   3   8  10       81.43       80.14      6.10 o 
   4   8  10       16.98       23.69      3.96 o 
   5   8  10       43.26       40.72      7.91 o 
  -5   9  10       12.91       12.35      5.09 o 
  -4   9  10        5.23       -0.35      3.69 o 
  -3   9  10       39.10       46.20      4.96 o 
  -2   9  10       90.86       96.75      6.19 o 
  -1   9  10      114.32      103.49      7.83 o 
   0   9  10       19.77       19.86      4.23 o 
   1   9  10      114.07      101.24      7.70 o 
   2   9  10       90.98       78.62      7.02 o 
   3   9  10       39.10       41.11      5.00 o 
   4   9  10        5.21        3.86      4.11 o 
   5   9  10       12.87       14.22      4.64 o 
  -4  10  10       11.97        9.97      4.46 o 
  -3  10  10       55.28       51.88     11.56 o 
  -2  10  10       33.01       32.08      5.54 o 
  -1  10  10       57.85       58.68     10.60 o 
   0  10  10        9.97       14.59      6.65 o 
   1  10  10       57.81       42.57      5.80 o 
   2  10  10       33.06       28.90      5.13 o 
   3  10  10       55.36       44.85      5.99 o 
   4  10  10       11.92        7.49      5.22 o 
  -4  11  10        1.34        2.46      4.23 o 
  -3  11  10        7.27        3.81      4.01 o 
  -2  11  10        1.04        1.93      3.64 o 
  -1  11  10       11.20       12.60      4.10 o 
   0  11  10        1.19        0.93      3.01 o 
   1  11  10       11.17       16.41      5.70 o 
   2  11  10        1.05        6.68      3.78 o 
   3  11  10        7.25        7.59      5.70 o 
   4  11  10        1.35        5.33      4.01 o 
  -3  12  10       13.98       11.27      4.90 o 
  -2  12  10        2.59        0.25      3.69 o 
  -1  12  10        3.23        2.29      3.50 o 
   0  12  10        7.17       13.20      4.58 o 
   1  12  10        3.23        3.46      3.69 o 
   2  12  10        2.60        0.32      4.75 o 
   3  12  10       13.95       18.35      7.59 o 
  -1  13  10       25.62       34.02      7.28 o 
   0  13  10        3.51        2.66      3.91 o 
   1  13  10       25.62       37.34      9.49 o 
   1   0  11       26.86       23.41      3.11 o 
   2   0  11        7.69        7.30      4.33 o 
   3   0  11       13.50       15.17      5.70 o 
   4   0  11       44.46       43.41      5.36 o 
   5   0  11       27.32       20.88      7.28 o 
   6   0  11       11.42       13.61      6.96 o 
   7   0  11        0.47        0.32      5.70 o 
  -7   1  11       21.04       16.14      7.91 o 
  -6   1  11       33.63       29.74      8.23 o 
  -5   1  11       53.71       51.26      9.18 o 
  -4   1  11        8.52       14.09      4.13 o 
  -3   1  11      106.02      116.50     11.71 o 
  -2   1  11       71.05       65.72      5.68 o 
  -1   1  11       45.96       60.56      8.23 o 
   0   1  11       78.93       79.22      9.81 o 
   1   1  11       45.91       44.64      3.86 o 
   2   1  11       71.04       72.16      5.30 o 
   3   1  11      106.02      106.69      5.82 o 
   4   1  11        8.53        5.56      4.11 o 
   5   1  11       53.72       60.12      9.49 o 
   6   1  11       33.62       20.25      7.28 o 
   7   1  11       21.05       25.95      8.23 o 
  -7   2  11       16.64        7.28      6.65 o 
  -6   2  11        7.70        1.90      5.70 o 
  -5   2  11      305.49      330.72     12.97 o 
  -4   2  11       29.40       31.54      5.03 o 
  -3   2  11      926.85      992.58     22.36 o 
  -2   2  11       19.62       13.77      3.69 o 
  -1   2  11     1912.55     1917.09     38.29 o 
   0   2  11       23.39       21.43      3.04 o 
   1   2  11     1912.89     1847.08     27.06 o 
   2   2  11       19.60       25.17      3.26 o 
   3   2  11      926.87     1013.15     23.04 o 
   4   2  11       29.35       30.00      5.15 o 
   5   2  11      305.88      275.64     12.51 o 
   6   2  11        7.70        2.53      5.70 o 
   7   2  11       16.62       23.73      8.23 o 
  -6   3  11        0.52        0.25      3.57 o 
  -5   3  11        4.65        8.73      4.23 o 
  -4   3  11       22.75       20.25      4.55 o 
  -3   3  11      111.65      103.18     10.92 o 
  -2   3  11       69.13       58.02      7.28 o 
  -1   3  11       20.09       23.42      4.23 o 
   0   3  11      165.88      151.17      7.93 o 
   1   3  11       20.14       21.39      4.15 o 
   2   3  11       69.08       71.26      4.70 o 
   3   3  11      111.69       98.47      7.49 o 
   4   3  11       22.76       14.24      4.13 o 
   5   3  11        4.65        5.19      3.69 o 
   6   3  11        0.53        0.00      4.75 o 
  -6   4  11        1.71        2.50      4.10 o 
  -5   4  11       24.82       31.60      5.80 o 
  -4   4  11       55.70       60.83      6.48 o 
  -3   4  11      221.21      229.65     10.39 o 
  -2   4  11        1.88        1.42      2.91 o 
  -1   4  11      309.06      292.08      8.52 o 
   0   4  11        7.42        7.14      2.49 o 
   1   4  11      308.68      301.12      8.61 o 
   2   4  11        1.87        2.22      2.69 o 
   3   4  11      221.52      212.16     10.18 o 
   4   4  11       55.64       56.54      6.49 o 
   5   4  11       24.76       32.13      5.70 o 
   6   4  11        1.71        5.21      4.13 o 
  -6   5  11        0.71        2.39      5.70 o 
  -5   5  11        9.17        9.35      4.32 o 
  -4   5  11       16.62       18.13      4.81 o 
  -3   5  11      125.72      120.95      8.27 o 
  -2   5  11        1.32        1.93      6.17 o 
  -1   5  11       25.55       25.11      3.39 o 
   0   5  11       20.88       13.60      2.78 o 
   1   5  11       25.56       22.02      7.75 o 
   2   5  11        1.31        1.67      2.79 o 
   3   5  11      125.88      137.58      8.79 o 
   4   5  11       16.68       24.00      4.91 o 
   5   5  11        9.21        7.12      4.03 o 
   6   5  11        0.71        0.45      3.69 o 
  -6   6  11        1.97        3.55      4.23 o 
  -5   6  11        2.59        4.75      4.03 o 
  -4   6  11       13.34       11.08      4.48 o 
  -3   6  11       14.01       11.87      8.54 o 
  -2   6  11        0.86        2.12      2.88 o 
  -1   6  11       15.93       14.16      2.96 o 
   0   6  11        0.09       -0.81      1.94 o 
   1   6  11       15.98       16.35      3.87 o 
   2   6  11        0.86        0.00      2.91 o 
   3   6  11       14.02       16.53      3.28 o 
   4   6  11       13.34       10.86      3.20 o 
   5   6  11        2.61        6.01      3.26 o 
   6   6  11        1.99        3.97      3.95 o 
  -5   7  11       12.66       14.32      6.17 o 
  -4   7  11       11.11       16.91      4.91 o 
  -3   7  11       21.15       21.64      4.78 o 
  -2   7  11       14.44       11.09      3.16 o 
  -1   7  11       68.48       58.84      4.80 o 
   0   7  11       72.83       67.02      6.49 o 
   1   7  11       68.35       53.20     10.28 o 
   2   7  11       14.41       11.50      3.78 o 
   3   7  11       21.19       21.24      5.14 o 
   4   7  11       11.09       10.37      3.46 o 
   5   7  11       12.64       12.36      3.63 o 
  -5   8  11        7.21        8.23      4.68 o 
  -4   8  11       14.96       26.32      5.70 o 
  -3   8  11       77.57       72.24      7.44 o 
  -2   8  11       16.67       15.43      3.46 o 
  -1   8  11       44.63       40.25      5.45 o 
   0   8  11        1.63       -0.53      2.79 o 
   1   8  11       44.47       48.84      6.03 o 
   2   8  11       16.68       17.97      7.12 o 
   3   8  11       77.81       76.80      7.25 o 
   4   8  11       14.98       13.45      4.66 o 
   5   8  11        7.19        6.91      9.97 o 
  -4   9  11        9.86        3.56      4.58 o 
  -3   9  11        0.69       -0.12      3.50 o 
  -2   9  11        0.82        0.15      2.65 o 
  -1   9  11       31.03       35.59      5.48 o 
   0   9  11      110.60      112.57      8.27 o 
   1   9  11       30.96       35.13      5.25 o 
   2   9  11        0.83        1.30      3.96 o 
   3   9  11        0.69        1.58      3.13 o 
   4   9  11        9.86       10.04      3.43 o 
  -4  10  11       32.58       28.81      6.15 o 
  -3  10  11        5.02        5.85      4.01 o 
  -2  10  11        5.31        7.62      5.22 o 
  -1  10  11       21.23        6.35      5.06 o 
   0  10  11       20.36       26.16      8.86 o 
   1  10  11       21.17       11.81      4.01 o 
   2  10  11        5.31       11.98      4.13 o 
   3  10  11        5.03        4.08      3.80 o 
   4  10  11       32.62       32.59      9.18 o 
  -3  11  11        8.54       11.27      5.03 o 
  -2  11  11       12.76       15.87      7.12 o 
  -1  11  11        3.55        1.11      3.58 o 
   0  11  11        0.08        3.61      3.33 o 
   1  11  11        3.55        1.43      3.33 o 
   2  11  11       12.78       12.34      4.46 o 
   3  11  11        8.57        3.48      5.38 o 
  -1  12  11       11.69        7.18      4.23 o 
   0  12  11        0.43        0.56      3.78 o 
   1  12  11       11.66        6.41      4.13 o 
   0   0  12      125.88      114.87     10.44 o 
   1   0  12       54.45       52.34     10.28 o 
   2   0  12       19.04       17.69      3.28 o 
   3   0  12        0.11        5.66      3.19 o 
   4   0  12        9.19       15.82      6.65 o 
   5   0  12       57.52       80.37     11.08 o 
   6   0  12        1.93        5.06      6.65 o 
  -6   1  12        4.43       -1.27      5.70 o 
  -5   1  12       57.66       64.87     10.13 o 
  -4   1  12        3.22        3.77      3.56 o 
  -3   1  12      391.82      388.73     21.99 o 
  -2   1  12        0.43       -2.56      2.43 o 
  -1   1  12      289.85      297.65     11.07 o 
   0   1  12        0.05       -1.34      2.66 o 
   1   1  12      290.28      265.51      8.44 o 
   2   1  12        0.42        1.22      2.26 o 
   3   1  12      391.52      400.83     14.94 o 
   4   1  12        3.20        5.06      4.75 o 
   5   1  12       57.79       74.68     11.08 o 
   6   1  12        4.42        1.58      6.01 o 
  -6   2  12       10.58        6.01      6.33 o 
  -5   2  12      117.13      120.79      9.06 o 
  -4   2  12       11.42       14.70      4.55 o 
  -3   2  12      287.73      302.99     12.02 o 
  -2   2  12        8.03        4.46      3.19 o 
  -1   2  12     1020.43     1013.95     22.37 o 
   0   2  12       14.71       13.09      3.69 o 
   1   2  12     1020.76     1016.67     17.76 o 
   2   2  12        8.05       10.14      3.43 o 
   3   2  12      287.97      270.97     11.64 o 
   4   2  12       11.39       11.96      9.02 o 
   5   2  12      117.18      109.17     12.02 o 
   6   2  12       10.59        5.38      6.01 o 
  -6   3  12        1.13       11.71      7.28 o 
  -5   3  12       31.84       27.18      5.58 o 
  -4   3  12       37.01       35.24      5.48 o 
  -3   3  12      200.71      197.52      9.96 o 
  -2   3  12       38.14       48.10      5.59 o 
  -1   3  12      216.64      217.21      9.85 o 
   0   3  12        6.47        2.61      3.01 o 
   1   3  12      216.40      215.91      7.58 o 
   2   3  12       38.16       42.46      8.07 o 
   3   3  12      200.88      205.66     23.26 o 
   4   3  12       37.00       36.25      5.77 o 
   5   3  12       31.80       27.25      5.58 o 
   6   3  12        1.13       10.13      6.33 o 
  -6   4  12       32.89       38.67      9.81 o 
  -5   4  12       40.58       37.55      6.27 o 
  -4   4  12        5.79        8.14      4.59 o 
  -3   4  12       33.74       19.39      6.01 o 
  -2   4  12       75.62       76.87      7.91 o 
  -1   4  12      226.53      216.84      9.81 o 
   0   4  12        9.41        9.39      2.68 o 
   1   4  12      226.67      222.19      8.49 o 
   2   4  12       75.60       63.02      6.25 o 
   3   4  12       33.61       26.45      5.03 o 
   4   4  12        5.79        5.37      3.91 o 
   5   4  12       40.67       46.91      6.70 o 
   6   4  12       32.91       34.72      6.25 o 
  -5   5  12       34.04       43.66      6.82 o 
  -4   5  12        2.95       -0.79      3.58 o 
  -3   5  12       11.24        8.70      4.03 o 
  -2   5  12       21.36       18.75      4.59 o 
  -1   5  12       35.72       31.31      4.91 o 
   0   5  12       18.58       18.97      3.28 o 
   1   5  12       35.76       30.32      6.65 o 
   2   5  12       21.35       16.10      6.65 o 
   3   5  12       11.18       14.32      6.17 o 
   4   5  12        2.95        1.99      3.01 o 
   5   5  12       33.99       33.60     10.92 o 
  -5   6  12       16.64       21.70      5.93 o 
  -4   6  12       11.14       15.60      4.64 o 
  -3   6  12        0.55        6.17      3.80 o 
  -2   6  12       19.05       10.05      5.22 o 
  -1   6  12        3.53        0.79      3.13 o 
   0   6  12        0.29       -3.36      2.24 o 
   1   6  12        3.52       -1.90      2.91 o 
   2   6  12       19.01       10.71      3.69 o 
   3   6  12        0.54        2.84      3.19 o 
   4   6  12       11.12        7.70      5.02 o 
   5   6  12       16.60       15.34      4.00 o 
  -5   7  12        3.86        8.82      5.00 o 
  -4   7  12        6.30        5.65      4.36 o 
  -3   7  12       12.50        9.91      4.36 o 
  -2   7  12       42.68       49.37     12.66 o 
  -1   7  12       11.70       10.13      3.11 o 
   0   7  12        3.51        6.93      4.11 o 
   1   7  12       11.73        5.71      3.42 o 
   2   7  12       42.59       39.98      5.80 o 
   3   7  12       12.50        9.64      4.11 o 
   4   7  12        6.31        4.73      3.29 o 
   5   7  12        3.89        2.86      3.26 o 
  -4   8  12        4.74        2.53      4.03 o 
  -3   8  12       16.73       11.05      5.70 o 
  -2   8  12        3.51        2.41      3.56 o 
  -1   8  12       27.17       32.26      5.31 o 
   0   8  12        9.92       16.35      4.23 o 
   1   8  12       27.20       26.71      7.28 o 
   2   8  12        3.53        3.56      3.24 o 
   3   8  12       16.74       18.84      4.86 o 
   4   8  12        4.75        7.91      5.38 o 
  -4   9  12        4.00        9.80      4.81 o 
  -3   9  12       29.06       35.01      8.70 o 
  -2   9  12        2.74        9.18      5.38 o 
  -1   9  12       34.70       46.14      6.15 o 
   0   9  12        0.93        1.31      3.80 o 
   1   9  12       34.71       34.46      5.68 o 
   2   9  12        2.73        8.83      4.13 o 
   3   9  12       29.03       39.17      6.03 o 
   4   9  12        4.00        6.73      3.91 o 
  -3  10  12       24.59       23.42      8.23 o 
  -2  10  12        6.32        6.14      3.91 o 
  -1  10  12        0.51        3.43      3.69 o 
   0  10  12        0.94        0.79      3.56 o 
   1  10  12        0.51        7.24      3.91 o 
   2  10  12        6.31        9.32      6.01 o 
   3  10  12       24.59       20.60      5.15 o 
  -2  11  12        3.53        1.11      3.80 o 
  -1  11  12        1.33        0.95      3.65 o 
   0  11  12        0.86        1.24      3.69 o 
   1  11  12        1.35        3.01      5.06 o 
   2  11  12        3.52        5.19      3.87 o 
   1   0  13       21.77       22.37      4.43 o 
   2   0  13       33.32       30.63      4.86 o 
   3   0  13       18.92       25.47      4.90 o 
   4   0  13        5.14       18.04      6.96 o 
   5   0  13       74.27       85.44     12.34 o 
   6   0  13       21.55       35.44      9.18 o 
  -5   1  13       64.54       49.68      9.81 o 
  -4   1  13       22.38       30.40      5.36 o 
  -3   1  13      166.04      158.62     15.51 o 
  -2   1  13        8.94       11.49      3.91 o 
  -1   1  13      402.42      393.78     14.56 o 
   0   1  13       17.05       14.24      4.03 o 
   1   1  13      402.26      366.98     12.86 o 
   2   1  13        8.90       12.15      3.15 o 
   3   1  13      166.43      154.26      9.17 o 
   4   1  13       22.32       17.09      6.96 o 
   5   1  13       64.45       72.15     10.76 o 
  -5   2  13       10.40        8.23      6.96 o 
  -4   2  13        0.68        3.29      3.87 o 
  -3   2  13       34.96       40.23      8.39 o 
  -2   2  13        2.87        0.14      6.96 o 
  -1   2  13       22.30       23.66      4.70 o 
   0   2  13        9.33       19.17      4.18 o 
   1   2  13       22.39       11.68      3.65 o 
   2   2  13        2.90        4.49      2.54 o 
   3   2  13       34.98       32.86      5.58 o 
   4   2  13        0.69       -1.90      3.33 o 
   5   2  13       10.36       10.44      6.65 o 
  -5   3  13       33.31       38.19      7.12 o 
  -4   3  13       24.10       17.28      5.15 o 
  -3   3  13        1.48        3.67      3.42 o 
  -2   3  13       52.98       60.08      8.23 o 
  -1   3  13       74.14       83.39      7.05 o 
   0   3  13        1.39        0.12      3.01 o 
   1   3  13       74.01       53.01      4.63 o 
   2   3  13       52.93       62.88     13.13 o 
   3   3  13        1.49        3.13      3.69 o 
   4   3  13       24.08       20.73      5.15 o 
   5   3  13       33.30       29.62      5.90 o 
  -5   4  13       20.30       13.83      6.80 o 
  -4   4  13       31.89       30.73      5.80 o 
  -3   4  13      101.65      100.94      8.16 o 
  -2   4  13        9.89        9.33      3.80 o 
  -1   4  13      200.36      191.85     16.61 o 
   0   4  13       29.74       25.68      5.06 o 
   1   4  13      200.64      196.20      9.73 o 
   2   4  13        9.88        4.98      3.64 o 
   3   4  13      101.45       77.94      7.38 o 
   4   4  13       31.86       41.57      6.48 o 
   5   4  13       20.30       21.41      6.33 o 
  -5   5  13        1.30       -0.16      4.27 o 
  -4   5  13        7.46       14.12      5.23 o 
  -3   5  13       33.19       31.38      5.62 o 
  -2   5  13        7.23        6.97      3.91 o 
  -1   5  13       49.35       36.90      5.48 o 
   0   5  13        2.04        0.16      3.24 o 
   1   5  13       49.34       53.55      8.23 o 
   2   5  13        7.19        6.16      3.65 o 
   3   5  13       33.01       37.78      6.22 o 
   4   5  13        7.48        9.34      4.43 o 
   5   5  13        1.31        0.86      3.69 o 
  -4   6  13        5.79        6.65      4.25 o 
  -3   6  13        3.07        7.50      4.01 o 
  -2   6  13        1.53        1.74      3.46 o 
  -1   6  13        0.60        0.34      3.19 o 
   0   6  13        0.50        0.19      3.48 o 
   1   6  13        0.60        2.57      3.33 o 
   2   6  13        1.54       -3.24      2.88 o 
   3   6  13        3.08        5.04      4.27 o 
   4   6  13        5.74        5.52      5.54 o 
  -4   7  13        2.62        9.64      4.91 o 
  -3   7  13        3.13       12.02      6.49 o 
  -2   7  13        7.13       11.20      5.06 o 
  -1   7  13        1.30        2.22      4.43 o 
   0   7  13       24.16       25.81      7.91 o 
   1   7  13        1.29        1.89      7.75 o 
   2   7  13        7.11        5.85      3.80 o 
   3   7  13        3.12        9.45      4.13 o 
   4   7  13        2.63        1.05      3.56 o 
  -3   8  13        1.71        0.25      4.01 o 
  -2   8  13        4.84        6.25      4.18 o 
  -1   8  13        3.98        1.90      4.43 o 
   0   8  13        5.03        5.67      3.80 o 
   1   8  13        3.94       12.17      6.80 o 
   2   8  13        4.81        8.39      4.03 o 
   3   8  13        1.74        7.75      4.01 o 
  -3   9  13       14.36       16.70      6.80 o 
  -2   9  13        1.06        2.53      5.38 o 
  -1   9  13       10.09        3.16      5.06 o 
   0   9  13       12.42       19.16      8.07 o 
   1   9  13       10.14       13.10      4.46 o 
   2   9  13        1.06        0.82      4.27 o 
   3   9  13       14.31       16.45      4.92 o 
  -1  10  13       15.30       17.84      5.45 o 
   0  10  13       36.38       36.13     10.44 o 
   1  10  13       15.36       15.00      5.03 o 
   0   0  14       30.96       35.44      7.59 o 
   1   0  14        3.99        6.76      3.50 o 
   2   0  14       36.90       41.32      5.68 o 
   3   0  14       56.96       65.59      6.80 o 
   4   0  14       53.36       46.52      9.81 o 
   5   0  14        0.26        3.16      5.70 o 
  -5   1  14       12.07       19.94      7.91 o 
  -4   1  14       12.04       14.56      6.65 o 
  -3   1  14       25.92       28.36      5.40 o 
  -2   1  14       25.27       20.02      5.22 o 
  -1   1  14       37.36       29.48      5.03 o 
   0   1  14       41.47       35.72      5.37 o 
   1   1  14       37.39       38.60     15.98 o 
   2   1  14       25.18       36.03      8.07 o 
   3   1  14       25.96       16.77      7.28 o 
   4   1  14       12.03       10.13      6.65 o 
   5   1  14       12.12        2.53      5.70 o 
  -5   2  14        5.00       14.87      7.91 o 
  -4   2  14        2.10        7.12      4.25 o 
  -3   2  14       30.45       34.06      6.01 o 
  -2   2  14       14.43       11.42      4.90 o 
  -1   2  14       35.10       47.86      6.03 o 
   0   2  14       19.43       23.69      4.58 o 
   1   2  14       35.17       35.44      5.25 o 
   2   2  14       14.38       12.34      6.33 o 
   3   2  14       30.38       30.64      5.80 o 
   4   2  14        2.10        3.80      3.78 o 
   5   2  14        4.98       16.77      7.91 o 
  -5   3  14        3.38        5.85      6.49 o 
  -4   3  14       20.45       24.69      7.12 o 
  -3   3  14       52.98       54.72      6.70 o 
  -2   3  14        0.04       -2.22      3.13 o 
  -1   3  14       45.65       40.88      5.70 o 
   0   3  14        0.27        2.61      3.19 o 
   1   3  14       45.74       46.73      6.17 o 
   2   3  14        0.04        1.19      3.80 o 
   3   3  14       53.03       49.78      6.70 o 
   4   3  14       20.51       35.56      6.44 o 
   5   3  14        3.38        7.43      4.55 o 
  -4   4  14        4.76       11.88      4.49 o 
  -3   4  14       13.98        8.94      6.80 o 
  -2   4  14       11.96        6.29      3.78 o 
  -1   4  14       28.24       33.50      5.54 o 
   0   4  14        0.54       -1.90      4.11 o 
   1   4  14       28.18       31.96      7.91 o 
   2   4  14       12.00       11.04      4.23 o 
   3   4  14       13.99       10.44      5.85 o 
   4   4  14        4.73        6.26      4.36 o 
  -4   5  14        7.13       15.03      5.22 o 
  -3   5  14       39.55       49.75      6.94 o 
  -2   5  14       12.06       12.99      4.18 o 
  -1   5  14       51.01       43.41      6.96 o 
   0   5  14        7.73        5.70      5.38 o 
   1   5  14       50.88       38.29      8.54 o 
   2   5  14       12.09       10.38      4.03 o 
   3   5  14       39.61       31.73      8.70 o 
   4   5  14        7.14        8.16      4.59 o 
  -4   6  14        8.08       11.41      5.25 o 
  -3   6  14        0.37       -0.45      4.27 o 
  -2   6  14        6.11       -2.38      5.54 o 
  -1   6  14       21.08       28.28     13.76 o 
   0   6  14        4.94        3.48      4.43 o 
   1   6  14       21.01       26.64      5.23 o 
   2   6  14        6.12        3.76      3.69 o 
   3   6  14        0.37        2.00      3.56 o 
   4   6  14        8.10       10.53      9.18 o 
  -3   7  14        4.38        5.59      4.46 o 
  -2   7  14       19.56       18.02      5.13 o 
  -1   7  14       19.68       34.49      8.23 o 
   0   7  14        2.57        7.28      5.38 o 
   1   7  14       19.66       28.24     15.35 o 
   2   7  14       19.58       15.43      4.68 o 
   3   7  14        4.39       10.76      4.48 o 
  -2   8  14        1.53       -4.75      4.75 o 
  -1   8  14        0.30       -0.32      4.75 o 
   0   8  14        1.43        4.11      5.38 o 
   1   8  14        0.29        5.22      3.80 o 
   2   8  14        1.53        5.16      3.80 o 
  -1   9  14        7.64        2.85      6.01 o 
   0   9  14        8.13        5.38      5.38 o 
   1   9  14        7.66       12.59      4.58 o 
   1   0  15        0.49        3.64      3.64 o 
   2   0  15        4.92       13.40      4.41 o 
   3   0  15        3.07        1.58      5.70 o 
   4   0  15       42.86       40.19      9.18 o 
  -4   1  15       11.01        7.91      6.96 o 
  -3   1  15       15.74       11.00      5.70 o 
  -2   1  15        1.26        2.19      3.56 o 
  -1   1  15       30.23       44.24      6.17 o 
   0   1  15        1.54        0.70      3.01 o 
   1   1  15       30.20       33.97      5.54 o 
   2   1  15        1.26        9.66      3.91 o 
   3   1  15       15.77        4.75      6.33 o 
   4   1  15       10.97        3.16      6.01 o 
  -4   2  15        9.63       12.66      5.15 o 
  -3   2  15       33.78       48.87      6.82 o 
  -2   2  15        7.69        7.02      3.91 o 
  -1   2  15       89.00       99.55      8.54 o 
   0   2  15        1.82        1.27      3.13 o 
   1   2  15       88.92      112.88      8.47 o 
   2   2  15        7.65        5.06      5.38 o 
   3   2  15       33.78       51.26      9.49 o 
   4   2  15        9.60        9.81      6.65 o 
  -4   3  15       11.39       28.03      6.04 o 
  -3   3  15       17.22        9.03     10.28 o 
  -2   3  15       12.81       10.44      4.48 o 
  -1   3  15        3.11        8.51      4.01 o 
   0   3  15       41.94       41.93      5.93 o 
   1   3  15        3.10        2.85      5.38 o 
   2   3  15       12.81       20.88      7.28 o 
   3   3  15       17.22       19.23      5.48 o 
   4   3  15       11.43       14.33      4.91 o 
  -3   4  15        0.59        0.59      3.73 o 
  -2   4  15        3.08        3.09      4.01 o 
  -1   4  15        2.70        9.66      4.13 o 
   0   4  15       11.35        7.02      4.01 o 
   1   4  15        2.68        0.32      4.43 o 
   2   4  15        3.05        2.22      5.06 o 
   3   4  15        0.59        0.61      4.01 o 
  -3   5  15        4.76        4.18      4.23 o 
  -2   5  15        2.02        4.85      7.12 o 
  -1   5  15       50.26       56.51      6.93 o 
   0   5  15        0.34        5.38      5.38 o 
   1   5  15       50.17       55.38      9.81 o 
   2   5  15        2.01        4.75      4.75 o 
   3   5  15        4.74       -3.32      3.80 o 
  -2   6  15       17.83       20.34      5.48 o 
  -1   6  15       31.61       50.31      9.81 o 
   0   6  15        4.64       11.39      6.33 o 
   1   6  15       31.73       55.06     10.44 o 
   2   6  15       17.86       17.43      5.25 o 
  -1   7  15       24.34       42.72      9.81 o 
   0   7  15       37.45       58.22     10.44 o 
   1   7  15       24.39       45.25     10.13 o 
   0   0  16       23.51       43.67      8.86 o 
   1   0  16        2.60        3.95      5.85 o 
   2   0  16        3.86        0.45      6.01 o 
   3   0  16        0.87        1.58      6.33 o 
  -3   1  16       31.00       44.15      9.49 o 
  -2   1  16        4.87        5.04      8.39 o 
  -1   1  16       50.23       62.65      7.27 o 
   0   1  16       25.72       29.93      5.48 o 
   1   1  16       50.36       55.83      6.82 o 
   2   1  16        4.84        6.65      6.01 o 
   3   1  16       30.90       49.68     10.13 o 
  -3   2  16        0.97        2.43      3.87 o 
  -2   2  16        4.55        8.05      5.38 o 
  -1   2  16       12.58       16.15      5.03 o 
   0   2  16        3.60        0.71      5.85 o 
   1   2  16       12.55       10.34      4.32 o 
   2   2  16        4.54       11.39      6.96 o 
   3   2  16        0.96       -0.95      6.01 o 
  -2   3  16        4.49        8.34      4.55 o 
  -1   3  16        8.49        3.12      4.13 o 
   0   3  16        4.06        8.19      4.23 o 
   1   3  16        8.45        6.33      5.70 o 
   2   3  16        4.50        8.86      6.65 o 
  -2   4  16       16.63       17.37      7.59 o 
  -1   4  16       13.94       15.17      4.91 o 
   0   4  16        7.60        9.81      6.33 o 
   1   4  16       13.91       18.04      7.28 o 
   2   4  16       16.69       28.80      8.54 o 
  -1   5  16        8.36        7.48      9.02 o 
   0   5  16       11.18       11.71      6.65 o 
   1   5  16        8.38       11.08      6.65 o 
   0   1  17        0.28       -0.83      3.91 o 
                                                 
